# Supplementary material for: Epigenomic modifications induced by hatchery rearing persist in germ line cells of adult salmon after their oceanic migration
Source: Evol Appl. 2021 May 4;14(10):2402–13. doi: 10.1111/eva.13235 (PMC8549618; doi:10.1111/eva.13235)
Supplement: Supplementary file 4 — Table S1‐S3 [file EVA-14-2402-s007.xlsx]

## Sheet: Table_Sup1
Table Sup. 1: db-RDA value for each linkage group (LG). Relative and cumulative eigen value for 19 axes along with the R² and p-value of the models. R² of partial db-RDA is also provided.
LG	Relative_eig_axes_19	Cumul_eig	R²_global	P-value_global	R²_River_controled_by_env	p-value_river	R²_Env_controled_by_River	p-value_env
LG1	0.0303736	0.897331	0.0138049	0.015	0.0139	0.024	0.0043	0.207
LG2	0.0298488	0.893942	0.0201817	0.021	0.0133	0.031	0.0071	0.093
LG3	0.0283491	0.898905	0.0128606	0.014	0.0128	0.033	0.0065	0.121
LG4	0.0305556	0.898578	0.0133276	0.01	0.0132	0.025	0.0059	0.166
LG5	0.02966	0.898525	0.0155321	0.006	0.0158	0.011	0.0058	0.162
LG6	0.0311337	0.899256	0.00969721	0.03	0.01	0.053	0.0066	0.138
LG7	0.0301898	0.900034	0.0150984	0.086	0.0072	0.106	0.0082	0.084
LG8	0.030549	0.896547	0.0249181	0.006	0.0176	0.01	0.0076	0.122
LG9	0.0304211	0.898382	0.0289127	0.006	0.0176	0.005	0.0124	0.03
LG10	0.0305302	0.89698	0.0156517	0.006	0.0161	0.009	0.0056	0.167
LG11	0.02972	0.896523	0.0133621	0.023	0.0135	0.032	0.0044	0.232
LG12	0.0305118	0.899599	0.0121833	0.022	0.0122	0.03	0.0057	0.162
LG13	0.0303528	0.898867	0.0252144	0.011	0.0135	0.023	0.0115	0.039
LG14	0.0297139	0.897537	0.0189042	0.034	0.0116	0.041	0.007	0.104
LG15	0.0286392	0.899024	0.0265864	0.011	0.0148	0.017	0.0119	0.043
LG16	0.0290333	0.898098	0.0202285	0.029	0.0115	0.049	0.0092	0.08
LG17	0.0294864	0.898998	0.0218692	0.02	0.0132	0.027	0.0091	0.093
LG18	0.0300855	0.899624	0.0149201	0.013	0.0145	0.022	0.0075	0.114
LG19	0.0304713	0.901722	0.021679	0.04	0.0108	0.044	0.011	0.055
LG20	0.0289742	0.896497	0.0194387	0.011	0.0123	0.027	0.0075	0.107
LG21	0.0295747	0.89919	0.0245	0.016	0.0143	0.028	0.0111	0.05
LG22	0.0302953	0.894987	0.0227871	0.012	0.0152	0.021	0.0082	0.107
LG23	0.0293132	0.901051	0.0236336	0.009	0.0166	0.013	0.0084	0.099
LG24	0.0291136	0.901417	0.0104811	0.029	0.0106	0.038	0.0029	0.282
LG25	0.0300559	0.90206	0.0148477	0.014	0.0144	0.022	0.0059	0.185
LG26	0.0283967	0.901194	0.0233829	0.039	0.0131	0.034	0.0107	0.055
LG27	0.0284459	0.903768	0.0226402	0.014	0.0151	0.019	0.0076	0.132
LG28	0.0306108	0.898157	0.0234665	0.02	0.0129	0.032	0.0105	0.053
LG29	0.0289128	0.899255	0.0163708	0.064	0.0092	0.069	0.0073	0.108
LG30	0.0277048	0.903319	0.025547	0.001	0.0261	0.002	0.0079	0.102

## Sheet: Table_Sup2
Table_Sup2: DMRs between wild and hatchery coho salmon. The table presents for each DMR the Chromosome, the start and end DMR position, the DMR length, the number of CG, the methylation value (negative value = hypermethylation in hachery), the mean methylation for individuals born in hatchery (mean_HAT), along with the deviation (sd_HAT), the mean methylation for individuals born in the wild (mea…
chr	LG	start	end	length	nCG	areaStat	mean_HAT	sd_HAT	mean_Wild	sd_Wild	mean_diff	Name_DMRs
NC_034174.1	1	26987974	26988097	124	11	-42.0267675475987	0.218194387878788	0.0707485676916923	0.107591458333333	0.039986514519921	0.110602929545455	DMR_164
NC_034174.1	1	32398362	32398576	215	11	-38.3031153875641	0.970813217948718	0.0587467100241002	0.752429871794872	0.0643422283507503	0.218383346153846	DMR_186
NC_034174.1	1	33751609	33751816	208	14	-74.6500782287567	0.669121046428571	0.068897096437286	0.289081376190476	0.0380685240168325	0.380039670238095	DMR_38
NC_034175.1	2	7351508	7351637	130	11	36.7710533053003	0.00374196623376623	0.0157254956434244	0.0988973181601732	0.0706334110558589	0.0951553519264069	DMR_191
NC_034175.1	2	7408893	7409078	186	12	33.8452593468542	0.85875631712963	0.0154817143804915	0.94499034484127	0.0170685930576678	0.0862340277116402	DMR_201
NC_034175.1	2	37700947	37701383	437	21	63.7777184309019	0.00494505535714286	0.03084515439929	0.110377048809524	0.0550332670087998	0.105431993452381	DMR_58
NC_034175.1	2	67539627	67540282	656	11	-46.6318945520832	0.966579953703704	0.039588507679777	0.768752516219336	0.121358530120544	0.197827437484367	DMR_125
NC_034175.1	2	67543634	67544407	774	11	51.5680608253462	0.0517730873168498	0.046918003474017	0.276246217843915	0.0698891061156036	0.224473130527066	DMR_94
NC_034176.1	3	1806454	1807228	775	11	-47.6548152825568	0.680118477056277	0.052012628700972	0.214857520152171	0.0587836039844648	0.465260956904106	DMR_120
NC_034176.1	3	28224412	28224771	360	17	66.7898777941473	0.688100229411765	0.0372080692197845	0.934612674509804	0.0236991881541372	0.246512445098039	DMR_50
NC_034176.1	3	34659372	34659588	217	15	-62.8129962050619	0.172938937883598	0.0901563576968452	0.00289173777777778	0.0147785408374091	0.17004720010582	DMR_62
NC_034176.1	3	37402531	37403230	700	24	-122.365492326102	0.233752327314815	0.0361220881453333	0.0060751337274531	0.0329091965627763	0.227677193587362	DMR_8
NC_034176.1	3	40677032	40678290	1259	19	81.7085836146649	0.579272456944444	0.115961833897974	0.884394085615472	0.0489693722618603	0.305121628671027	DMR_28
NC_034176.1	3	49033319	49033629	311	12	-33.6911054016853	0.464049601388889	0.0280989327188942	0.193068449718915	0.0379701358129823	0.270981151669974	DMR_203
NC_034176.1	3	52974914	52975692	779	17	75.3862021074603	0.050021642	0.146220041621184	0.186319613696145	0.199142342433535	0.136297971696145	DMR_36
NC_034176.1	3	57579651	57579873	223	17	-65.7330620931838	0.950051433099907	0.0163049188120899	0.814461453186274	0.0281483328078246	0.135589979913632	DMR_51
NC_034177.1	4	12608934	12609215	282	11	-70.366060618433	0.944947115384615	0.0266512484751723	0.746655103846154	0.0887451923024326	0.198292011538462	DMR_42
NC_034177.1	4	29392722	29393020	299	13	-49.5190051163796	0.787976992124542	0.0702419258978576	0.616126681623932	0.0332048275447628	0.171850310500611	DMR_107
NC_034177.1	4	31577444	31577751	308	16	53.5278987282	0.00320232268907563	0.0132637957929204	0.0685427116332498	0.0628448527281251	0.0653403889441742	DMR_83
NC_034177.1	4	36281979	36282120	142	13	-42.2222214670556	0.138265406318681	0.0156407577476098	0.0753163154700855	0.0144574064112881	0.0629490908485958	DMR_161
NC_034177.1	4	47701284	47701625	342	14	-59.6322105513625	0.153260565	0.0759925858400361	0.00220272844444444	0.0126477996018868	0.151057836555556	DMR_68
NC_034177.1	4	50533300	50533508	209	11	34.4365281703317	0.0771717172077922	0.0458445034734217	0.191263931060606	0.0688093803157445	0.114092213852814	DMR_200
NC_034177.1	4	76096394	76096709	316	16	-57.8949472766322	0.151562783172123	0.0199573383883626	0.00102306510416667	0.00740443725346867	0.150539718067956	DMR_70
NC_034178.1	5	18250174	18250404	231	11	-32.6549897511368	0.778764218181818	0.0227477284088734	0.642736365800866	0.0525325283671183	0.136027852380952	DMR_205
NC_034178.1	5	21996505	21996891	387	12	59.1530169342074	0.585533273214286	0.0813927878590154	0.923415766269841	0.0833767998200555	0.337882493055556	DMR_69
NC_034178.1	5	25699960	25700178	219	12	29.3535634129408	0.763356405128205	0.0759951548640851	0.968012703846154	0.0304223195248423	0.204656298717949	DMR_210
NC_034178.1	5	43461564	43461684	121	13	30.2087758303318	0.21191824047619	0.0570700605720565	0.388625389285714	0.02637887870937	0.176707148809524	DMR_209
NC_034178.1	5	52486844	52487101	258	13	70.9532295504241	0.580988496581197	0.121722105856125	0.948576835897436	0.0282253517404757	0.367588339316239	DMR_40
NC_034178.1	5	53641944	53642124	181	11	-51.5337974535702	0.210805023809524	0.0297598908876428	0.00476457723214286	0.0153135520253999	0.206040446577381	DMR_95
NC_034178.1	5	67473918	67474494	577	24	-108.383562043026	0.605089510636982	0.0636907200131265	0.123232446908746	0.122637162418901	0.481857063728236	DMR_9
NC_034179.1	6	25426387	25426765	379	16	-82.4119852817089	0.61812196576434	0.0577406318649218	0.214004785453869	0.0468001236297479	0.404117180310471	DMR_27
NC_034179.1	6	28486910	28487108	199	11	-28.7609788202053	0.785007136367521	0.0826014092496739	0.601055106227106	0.0908612640878096	0.183952030140415	DMR_211
NC_034179.1	6	31210598	31210717	120	14	-63.1288189273385	0.966785237777778	0.0376206924786088	0.231730343333333	0.16281896976201	0.735054894444444	DMR_61
NC_034179.1	6	62668267	62668449	183	11	43.2785862386278	0.409850304545455	0.0643997382224575	0.482779820923521	0.0280008025700746	0.0729295163780664	DMR_149
NC_034180.1	7	3445290	3446106	817	11	-47.3144223531973	0.692778250793651	0.0460218423274212	0.332086808156566	0.0442557627504167	0.360691442637085	DMR_124
NC_034180.1	7	6129829	6130306	478	12	-40.9265249673703	0.93673099047619	0.0304477280865356	0.800076590625	0.118177149103059	0.13665439985119	DMR_168
NC_034180.1	7	7821893	7822215	323	12	-44.4109419452119	0.660860131481481	0.18857642041642	0.231550636463845	0.0574788268778903	0.429309495017637	DMR_140
NC_034180.1	7	30657390	30657549	160	13	42.8948439642376	0.412547807692308	0.05625545571301	0.892399677655678	0.0925951480952332	0.47985186996337	DMR_156
NC_034181.1	8	36841051	36841712	662	12	-51.9776105919012	0.615166201019814	0.085420050567545	0.186286750162893	0.0877535586374258	0.428879450856921	DMR_90
NC_034181.1	8	45762246	45762632	387	12	51.9153017104394	0.505740940178571	0.100223024750293	0.867220961008899	0.0449158378388626	0.361480020830327	DMR_92
NC_034181.1	8	50663886	50664085	200	14	63.2714712072934	0.652474726190476	0.0363693092630721	0.966055878401361	0.0250310567649785	0.313581152210884	DMR_60
NC_034182.1	9	20636658	20636973	316	11	46.4462302507658	0.377237897222222	0.0910887751186949	0.606283332407407	0.0600838841848229	0.229045435185185	DMR_128
NC_034182.1	9	22603166	22603591	426	11	45.3160787824215	0.635420233585859	0.0405650199649711	0.88201708961039	0.0293792632635323	0.246596856024531	DMR_134
NC_034182.1	9	22625944	22626465	522	23	-97.2557431299593	0.183838709958592	0.0655387286858311	0.0349063182257356	0.113560640654781	0.148932391732857	DMR_13
NC_034182.1	9	29850334	29850798	465	13	-52.9718847010462	0.474156671978022	0.0320133912646402	0.230385053636364	0.0443893485606234	0.243771618341658	DMR_87
NC_034183.1	10	13780957	13781164	208	11	-38.8754416194248	0.689088676767677	0.0236759657913385	0.588075521570248	0.0236221525670822	0.101013155197429	DMR_181
NC_034183.1	10	32402331	32403246	916	11	-45.926162862392	0.934890466666667	0.0284039010999021	0.769908234145022	0.0995688902378988	0.164982232521645	DMR_130
NC_034183.1	10	37614619	37615280	662	18	-40.1424597596848	0.733917122727273	0.07895181569434	0.382475769821429	0.102208499785407	0.351441352905844	DMR_176
NC_034183.1	10	43390241	43390454	214	12	-40.4795906140114	0.3859314375	0.0680571347888199	0.252528423690476	0.0737564681940177	0.133403013809524	DMR_172
NC_034183.1	10	47770623	47771148	526	11	-43.9299692488948	0.219528667900433	0.0498717616494616	0.0762122758362849	0.0536741967767267	0.143316392064148	DMR_143
NC_034183.1	10	49059613	49059944	332	15	-46.5262314372533	0.123783767346939	0.139479094892884	0.0112337623280423	0.0524872821185196	0.112550005018896	DMR_127
NC_034184.1	11	14114835	14115049	215	12	-38.7165185246907	0.721589508333333	0.0419664369772656	0.623449424603175	0.0807849744229026	0.0981400837301587	DMR_184
NC_034184.1	11	14196762	14197068	307	12	-43.0566325190513	0.882734592791005	0.05841165876093	0.592342100429894	0.0286905267818552	0.290392492361111	DMR_151
NC_034184.1	11	18032703	18033051	349	11	-43.8460346152202	0.216347993326118	0.0419419508080025	0.0210846232323232	0.0571546285462771	0.195263370093795	DMR_145
NC_034184.1	11	26453780	26453944	165	14	-50.0478731273654	0.256996779761905	0.0755449126131821	0	0	0.256996779761905	DMR_103
NC_034184.1	11	38262009	38262972	964	30	-99.0138752628642	0.185432103502645	0.0462060812625176	0.003244931	0.0147919078776307	0.182187172502645	DMR_11
NC_034184.1	11	45562057	45562526	470	12	43.0223445650932	0.349412502645503	0.0657475732609348	0.838785628306878	0.0761721596559182	0.489373125661376	DMR_152
NC_034184.1	11	66566371	66566543	173	11	-39.0069630625549	0.356532795454545	0.053880556841103	0.338211987554113	0.0588409851669578	0.0183208079004329	DMR_180
NC_034184.1	11	66792127	66792625	499	11	-37.3034198148162	0.214734046212121	0.0668345058604639	0.0909530724990161	0.0753835909361948	0.123780973713105	DMR_189
NC_034184.1	11	76828545	76828726	182	12	-53.7941375160006	0.32480344156746	0.0451057990864263	0.0263757863257576	0.0611529477788389	0.298427655241703	DMR_81
NC_034185.1	12	11327568	11327841	274	12	-47.9514866648849	0.249674472579365	0.0823590851826732	0.0107384545670996	0.0182471621435996	0.238936018012266	DMR_119
NC_034185.1	12	21725174	21725731	558	12	-62.5454047355632	0.824945451488095	0.0593126577000235	0.629123092261905	0.0402649558061872	0.19582235922619	DMR_65
NC_034185.1	12	29883654	29884009	356	11	-40.7747811279945	0.168435949134199	0.0623699382858506	0.00225153674242424	0.013194989936824	0.166184412391775	DMR_170
NC_034185.1	12	34978952	34979284	333	11	-40.2260277689112	0.958642208874459	0.0284706833161682	0.848950207683983	0.0841360535262154	0.109692001190476	DMR_175
NC_034185.1	12	40874916	40875564	649	17	94.260635406159	0.361628289742665	0.195950691779046	0.875978213316198	0.0981477764564856	0.514349923573533	DMR_17
NC_034186.1	13	3676479	3677368	890	29	-136.181743653211	0.796913989974323	0.111825601832433	0.544743289541317	0.0536651441252986	0.252170700433006	DMR_3
NC_034186.1	13	7454115	7454568	454	16	-36.5153742054318	0.6918445246	0.127508556137332	0.476942408984127	0.0978870912272187	0.214902115615873	DMR_193
NC_034186.1	13	12492875	12492979	105	12	34.4439797586498	0.786726447916667	0.0358702268074839	0.965530818055556	0.0180512327630161	0.178804370138889	DMR_199
NC_034186.1	13	17677075	17677834	760	15	-64.1296588881364	0.265365467222222	0.0227195141259655	0.00167933465127465	0.00945348388909286	0.263686132570948	DMR_57
NC_034186.1	13	19464175	19464348	174	13	48.9408991084095	0.00428571428571429	0.0358568582800318	0.232206877097506	0.0590732658684498	0.227921162811791	DMR_110
NC_034186.1	13	26556018	26556207	190	13	-40.7546798781462	0.853598333333333	0.0981458686540759	0.305746395114638	0.066872190989698	0.547851938218695	DMR_171
NC_034186.1	13	27332507	27332965	459	16	-76.1266116799433	0.175762765625	0.0504842353749965	0.00633570352069805	0.0399400942924112	0.169427062104302	DMR_35
NC_034186.1	13	29180787	29181205	419	17	51.6562740003193	0.0151260504201681	0.113759291798904	0.297633733955097	0.0764969132970643	0.282507683534929	DMR_93
NC_034186.1	13	29415814	29416024	211	12	-45.6140411306984	0.161299389285714	0.0291755769336768	0.0062830673015873	0.0203549474580131	0.155016321984127	DMR_133
NC_034186.1	13	29604208	29604792	585	15	80.5691893881828	0.357433784949495	0.0767744400193323	0.733754118855219	0.100703864887234	0.376320333905724	DMR_29
NC_034186.1	13	30435540	30435950	411	16	-65.516507472363	0.5832622690625	0.0405157880547768	0.181012119747024	0.0225673549870396	0.402250149315476	DMR_53
NC_034186.1	13	32406454	32406998	545	15	61.5039980908607	0.547740084365079	0.102907725055362	0.812433910714286	0.0629994495986711	0.264693826349206	DMR_67
NC_034186.1	13	33663892	33664236	345	13	-45.7931103166778	0.673837905622711	0.0652573654540321	0.408887809493285	0.0572462401287153	0.264950096129426	DMR_131
NC_034186.1	13	57353246	57353785	540	11	-36.6238120153337	0.766726574368687	0.0986149871708509	0.380392902287157	0.0384960656191121	0.38633367208153	DMR_192
NC_034187.1	14	10678199	10678706	508	11	42.0410658040016	0.549135426839827	0.0657119385656476	0.907132529761905	0.0388156266022708	0.357997102922078	DMR_163
NC_034187.1	14	42011112	42011402	291	15	-49.4532494961772	0.0885616236363636	0.012566382050804	0.0142621561025641	0.00490363882909539	0.0742994675337995	DMR_108
NC_034187.1	14	42223560	42224046	487	13	50.4773001344202	0.0145759923076923	0.069246998611114	0.136716196353646	0.0468123284650862	0.122140204045954	DMR_100
NC_034188.1	15	15831733	15832418	686	18	-88.9104119044927	0.394060499940476	0.0781390109271153	0.00114638465608466	0.00992776873531907	0.392914115284392	DMR_23
NC_034188.1	15	15832493	15833080	588	16	-80.462644439725	0.374633369817927	0.0674479809679131	0.0215068944211018	0.0507638152720394	0.353126475396825	DMR_30
NC_034188.1	15	17693326	17694110	785	11	51.4881636746938	0.474592970879121	0.098277867691022	0.831437156288156	0.0636155718651936	0.356844185409035	DMR_96
NC_034188.1	15	18929948	18930550	603	24	-96.0933183799236	0.942198276041667	0.041361761337656	0.664288294663866	0.0690560501419491	0.277909981377801	DMR_15
NC_034188.1	15	26514410	26514691	282	12	43.2401881158106	0.299180957837302	0.0516992547418861	0.358913729166667	0.0375740029522275	0.0597327713293651	DMR_150
NC_034188.1	15	33388927	33390355	1429	23	97.2780338080312	0.232795573541667	0.061836496861907	0.619008651917989	0.0756613438948422	0.386213078376323	DMR_12
NC_034188.1	15	40772300	40772763	464	15	-62.7960950828263	0.294618006222222	0.077382636063026	0.085931054457672	0.0883629033102487	0.20868695176455	DMR_63
NC_034188.1	15	43736571	43736703	133	12	-27.2300248077795	0.679142698484849	0.011858104490005	0.616737639423077	0.0173585811454781	0.0624050590617716	DMR_212
NC_034188.1	15	46163949	46164509	561	12	-38.7501519552515	0.675776320634921	0.0470956377118255	0.542082836444444	0.0821593592149845	0.133693484190476	DMR_183
NC_034188.1	15	46968395	46968529	135	11	34.554766865302	0.241759317323232	0.0492091847308779	0.34568648755608	0.0456870409731224	0.103927170232848	DMR_198
NC_034188.1	15	48104780	48105301	522	16	-95.6051263102985	0.613953568347339	0.0974983985232855	0.308374555088702	0.0821299638394733	0.305579013258637	DMR_16
NC_034189.1	16	1639649	1640546	898	22	-75.167587784305	0.953962369714286	0.042598601337254	0.767908742504409	0.0872412786726473	0.186053627209877	DMR_37
NC_034189.1	16	2262970	2263281	312	12	42.9216289617901	0.755854636904762	0.0553239771865695	0.921955540740741	0.0214641032411348	0.166100903835979	DMR_154
NC_034190.1	17	19669263	19669420	158	11	42.8083173883794	0	0	0.0979568712554112	0.0264845016593595	0.0979568712554112	DMR_157
NC_034190.1	17	20602506	20602664	159	11	-76.3670922853476	0.913088484722222	0.101571022311412	0.4068726875	0.0441000920686751	0.506215797222222	DMR_34
NC_034190.1	17	25079904	25080145	242	11	43.4225852820896	0.245206941991342	0.0425367272685553	0.28001748037518	0.0355853850683553	0.0348105383838384	DMR_148
NC_034190.1	17	28540204	28540852	649	17	-92.5722511625565	0.667287552910053	0.0959595363969825	0.098522542172118	0.0505688969319536	0.568765010737935	DMR_18
NC_034190.1	17	52344540	52344881	342	11	48.4538328136296	0.646190980808081	0.0715105616219572	0.850428908549784	0.0315100341783217	0.204237927741703	DMR_112
NC_034191.1	18	898043	898297	255	12	50.2941609796604	0	0	0.151090210648148	0.0265004002989873	0.151090210648148	DMR_101
NC_034191.1	18	3642222	3642827	606	18	-69.773477100283	0.891007016071429	0.0414705121744589	0.561310628984955	0.0591511601123573	0.329696387086473	DMR_43
NC_034191.1	18	4961433	4961666	234	11	-35.821834761001	0.961082752777778	0.0198283025930862	0.831898208333333	0.0669160507669085	0.129184544444444	DMR_196
NC_034191.1	18	14202686	14203035	350	11	48.3306884249467	0.7092666	0.0564859774005239	0.796252901111111	0.131836567529503	0.0869863011111112	DMR_116
NC_034191.1	18	18575626	18576133	508	12	47.5770884838406	0.498015884100529	0.103588985396667	0.883839226521164	0.0440298606010394	0.385823342420635	DMR_122
NC_034191.1	18	21324737	21324998	262	12	-47.4237416617835	0.929205971290284	0.0145720915221639	0.789644297955748	0.0291263832036972	0.139561673334536	DMR_123
NC_034191.1	18	31060820	31061107	288	14	-43.4748494054415	0.222688435884354	0.110058493824472	0.0171447988293651	0.077434277075233	0.205543637054989	DMR_147
NC_034191.1	18	39124447	39124764	318	12	-64.4834314353901	0.906558653505291	0.0847042058220447	0.688091356712963	0.037677418981159	0.218467296792328	DMR_56
NC_034191.1	18	41826464	41826949	486	19	-91.6940568097279	0.934902360150376	0.0252240552505312	0.729065016081871	0.0429590787197448	0.205837344068505	DMR_20
NC_034191.1	18	44593017	44593441	425	12	38.8600257595376	0.0209567114583333	0.059256570586532	0.36636564849537	0.0357853772416414	0.345408937037037	DMR_182
NC_034192.1	19	17075770	17076628	859	12	-48.298410532778	0.751526330666667	0.134966545898021	0.751963453968254	0.139751786562194	0.000437123301587405	DMR_117
NC_034193.1	20	4202945	4203417	473	18	88.7549917400577	0.184615314537037	0.0555857000374822	0.440054704188713	0.0647783965779238	0.255439389651675	DMR_24
NC_034193.1	20	13382106	13382633	528	17	90.5653204393074	0.617744037114846	0.128088916350366	0.857968642067736	0.0696532391968111	0.24022460495289	DMR_22
NC_034193.1	20	17711170	17711363	194	14	-53.3105959739094	0.218158783333333	0.053858371198478	0.0766703654017857	0.115059938351734	0.141488417931548	DMR_85
NC_034194.1	21	9597484	9597869	386	11	53.9947140185177	0.45363560462963	0.104300182737199	0.941624591666667	0.0545831809214983	0.487988987037037	DMR_80
NC_034194.1	21	14481587	14481746	160	11	-42.4749359108552	0.851189537878788	0.148128392499512	0.570590206060606	0.0300363649088181	0.280599331818182	DMR_159
NC_034194.1	21	25397525	25398143	619	18	79.7256823317384	0.651646954793651	0.122183876421124	0.827422165650794	0.0588846956104375	0.175775210857143	DMR_31
NC_034194.1	21	31241309	31241571	263	12	-43.9479487266347	0.931792195734127	0.0136171131511048	0.757016326289683	0.0344940298344957	0.174775869444444	DMR_142
NC_034195.1	22	713372	713631	260	13	-85.7606459550392	0.697708948809524	0.10610560963762	0.364430736989796	0.067361354411366	0.333278211819728	DMR_26
NC_034195.1	22	7656733	7657033	301	14	-55.9726927231003	0.956216299122807	0.0484711927943079	0.706126744862155	0.0478563635833785	0.250089554260652	DMR_74
NC_034195.1	22	21247611	21248035	425	13	43.915480288911	0.602059562171162	0.0435948312015587	0.731333536752137	0.0232754516462819	0.129273974580975	DMR_144
NC_034195.1	22	21427143	21428196	1054	27	-99.746761863049	0.261452017442948	0.0532283332097402	0.0426998545804812	0.0681440115264151	0.218752162862467	DMR_10
NC_034195.1	22	37234484	37234980	497	11	67.3394769193809	0.435177352040816	0.148550318086105	0.64445572989418	0.0389019522615773	0.209278377853364	DMR_49
NC_034195.1	22	45953944	45954752	809	26	-132.237902472488	0.161423175505189	0.0264351422544016	0.0253841379807586	0.0227393707784323	0.136039037524431	DMR_4
NC_034196.1	23	29339085	29339447	363	11	-49.2330705132047	0.767387348717949	0.0737553641783399	0.426497940641026	0.0447939956401241	0.340889408076923	DMR_109
NC_034196.1	23	34378490	34378864	375	12	-54.1935271806057	0.830770283928571	0.112348723795052	0.647575699305556	0.0542497957499876	0.183194584623016	DMR_79
NC_034196.1	23	35820010	35820352	343	23	-78.4207076230674	0.267964161173016	0.0653868090381308	0.00922540975873016	0.0538781995104695	0.258738751414286	DMR_32
NC_034197.1	24	16596443	16596656	214	11	-38.6729983773132	0.949543409090909	0.0491291010921745	0.827192232034632	0.0661503135475726	0.122351177056277	DMR_185
NC_034197.1	24	34452958	34454032	1075	32	-211.049891804412	0.48752617037908	0.107459778173052	0.0270449251003276	0.0748103745368526	0.460481245278753	DMR_1
NC_034198.1	25	8782031	8782277	247	15	-57.7476984864	0.221512415777778	0.0317574540017376	0.00496337111111111	0.015816102024036	0.216549044666667	DMR_71
NC_034198.1	25	11115037	11115506	470	12	49.9013645796561	0.459267316282051	0.0902968481364448	0.71331253992674	0.136255217887248	0.254045223644689	DMR_105
NC_034198.1	25	23515952	23516312	361	11	42.9789042386018	0.754727588131313	0.0716662250969451	0.950915506673882	0.0171438868937408	0.196187918542569	DMR_153
NC_034198.1	25	24357072	24357228	157	12	-42.4060550173982	0.951763868055556	0.0534408218838111	0.827686819444444	0.0665735033611674	0.124077048611111	DMR_160
NC_034199.1	26	7611254	7611570	317	11	-54.7325306894834	0.853589857417582	0.058804379286239	0.42651154969475	0.0573446516140992	0.427078307722833	DMR_77
NC_034199.1	26	12890500	12891010	511	14	53.572195043836	0.494058841111111	0.0775522944476039	0.765576732729678	0.111006139726311	0.271517891618567	DMR_82
NC_034199.1	26	14299386	14299539	154	12	35.7843048649071	0.731488166666667	0.085248839766512	0.910421836111111	0.0320669651502372	0.178933669444444	DMR_197
NC_034199.1	26	22632030	22632373	344	14	-57.5924265944691	0.151705365145503	0.121271026646607	0.0824954228835979	0.0598651511597529	0.0692099422619048	DMR_72
NC_034200.1	27	2138428	2138606	179	11	-46.3317435753563	0.942668673611111	0.0774921337964278	0.688156983333333	0.0532516747143485	0.254511690277778	DMR_129
NC_034200.1	27	2757779	2758180	402	14	-48.2398543750032	0.197576260076531	0.0989345785276198	0.0243318211309524	0.0199861956915636	0.173244438945578	DMR_118
NC_034200.1	27	13963339	13963865	527	11	-40.9657220575903	0.24456023459596	0.0799891213833509	0.115599719823232	0.13911544117998	0.128960514772727	DMR_167
NC_034200.1	27	16903099	16903425	327	11	36.8817635272285	0.244590041666667	0.0359794280098192	0.59759444047619	0.0564017799924537	0.353004398809524	DMR_190
NC_034200.1	27	17680960	17681510	551	20	-92.3120928584457	0.322116807142857	0.125837050322587	0.0690426137103175	0.104266166621955	0.25307419343254	DMR_19
NC_034200.1	27	17904476	17904755	280	11	-37.6315212756758	0.701159956529582	0.086411023606667	0.183766272146793	0.0467843493523879	0.517393684382789	DMR_188
NC_034200.1	27	25107849	25108163	315	12	-48.3420139904576	0.467443844212963	0.0400421728388295	0.178709496771284	0.0457009328873402	0.288734347441679	DMR_115
NC_034200.1	27	25374455	25374642	188	13	-47.6546034094568	0.211356230769231	0.11809440379213	0.00361141362665113	0.0130622245319738	0.20774481714258	DMR_121
NC_034200.1	27	31239227	31239783	557	11	-44.0998055753524	0.840571052777778	0.05938052319887	0.505664291434756	0.0863379562792431	0.334906761343022	DMR_141
NC_034201.1	28	9848772	9849350	579	12	51.9577160099585	0.499361706349206	0.0987800444077965	0.887198666099773	0.111490375522013	0.387836959750567	DMR_91
NC_034201.1	28	14628271	14628527	257	11	-57.0047790283569	0.465471663095238	0.122794130301128	0.0825185318877551	0.0946615252465466	0.382953131207483	DMR_73
NC_034201.1	28	20073990	20074349	360	16	-69.3609585636071	0.248489129427083	0.0235151082096869	0.0230643526388889	0.0735502656820638	0.225424776788194	DMR_46
NC_034201.1	28	33570753	33571225	473	22	-76.4733623752264	0.928978122023809	0.0325155969500597	0.781330300347632	0.0737137305792754	0.147647821676177	DMR_33
NC_034201.1	28	39962166	39962390	225	11	-42.9128888966264	0.595022297727273	0.0888814284046526	0.154720375324675	0.0763582224399878	0.440301922402597	DMR_155
NC_034201.1	28	42099105	42099897	793	13	-69.4802462617318	0.956481253021978	0.0245663429254568	0.680130364514652	0.151370380663808	0.276350888507326	DMR_45
NC_034201.1	28	42099964	42100396	433	12	-40.4416947198893	0.932109947916667	0.0485119289626395	0.667305644270833	0.0780237407139529	0.264804303645833	DMR_173
NC_034201.1	28	44703125	44703327	203	12	-39.0193551481776	0.33160571	0.0290821021273865	0.0444136602104377	0.0294231070543979	0.287192049789562	DMR_179
NC_034201.1	28	45345923	45346502	580	11	48.4344230877359	0.678365768888889	0.0998891606306874	0.939226901349206	0.0155227915997064	0.260861132460318	DMR_113
NC_034201.1	28	46127983	46128279	297	11	50.8581606871474	0.287895110912698	0.13827747619257	0.577926764781746	0.0758127170022941	0.290031653869048	DMR_97
NC_034203.1	30	12300634	12300836	203	11	-44.8235804535808	0.492518723124098	0.057899335216435	0.191866663246753	0.0506632595442042	0.300652059877345	DMR_136
NC_034203.1	30	30045265	30045759	495	13	-48.5930975006292	0.486705644727891	0.0535130417405586	0.36655962287415	0.037667377770623	0.120146021853742	DMR_111
NC_034203.1	30	38763501	38763727	227	13	-42.1166110800354	0.880865544322344	0.0643851347573919	0.6582956403663	0.0300071472868582	0.222569903956044	DMR_162
NW_018086965.1		1025466	1025729	264	11	-50.6244342399145	0.193140445454545	0.116389491582617	0.0306153998015873	0.0962354359324326	0.162525045652958	DMR_99
NW_018086970.1		610530	610739	210	13	-52.2633978750765	0.682500895238095	0.0427441338045941	0.116278732380952	0.0259068427362833	0.566222162857143	DMR_89
NW_018086977.1		1236665	1236889	225	11	-50.1978052133362	0.904288185555556	0.0995175600716477	0.697003784444444	0.0838154198516572	0.207284401111111	DMR_102
NW_018086999.1		121934	122110	177	11	-31.8235887606299	0.925200937786961	0.0241786058022228	0.897454523448773	0.0211059128012502	0.0277464143381871	DMR_208
NW_018087006.1		203355	203832	478	13	-52.4090755965841	0.744828554578755	0.05685430095063	0.330240186849817	0.0554892486129865	0.414588367728938	DMR_88
NW_018087070.1		95087	95446	360	12	-53.5248052937396	0.202443204761905	0.0231359670181179	0.0947143794230769	0.0231041357936439	0.107728825338828	DMR_84
NW_018087112.1		73552	73657	106	13	40.0417694597161	0.176305405433455	0.0259946088457365	0.286388387789988	0.0140457953287923	0.110082982356532	DMR_178
NW_018087121.1		3263	3765	503	14	-40.1166104314797	0.787084266233766	0.0337470362796858	0.684488302197802	0.0184877327730602	0.102595964035964	DMR_177
NW_018087181.1		36494	36950	457	12	54.2664007149874	0.610119613492063	0.109390659521326	0.881777370925926	0.0903130338068847	0.271657757433862	DMR_78
NW_018087516.1		38985	39803	819	28	124.267010606958	0.5191020311057	0.0309685225729166	0.736623933774559	0.0247148161047049	0.217521902668859	DMR_7
NW_018087517.1		4000	4172	173	14	45.6523505938732	0.000972222619047619	0.00605500916926633	0.0756811986187424	0.00902498823570923	0.0747089759996948	DMR_132
NW_018088025.1		3352	3954	603	18	65.1543603768553	0.757956845182981	0.0693249224120281	0.925876334573914	0.021105402104001	0.167919489390933	DMR_54
NW_018089001.1		1407	1611	205	14	48.4000552927875	0.00804652058956916	0.0201554917574628	0.0783418697510822	0.0202484525009989	0.0702953491615131	DMR_114
NW_018089285.1		600552	600834	283	12	-45.2453365939895	0.123811631252255	0.0967479074557869	0.0395165416290134	0.0278245473478586	0.0842950896232413	DMR_135
NW_018089285.1		626490	627015	526	22	96.8872724828292	0.314981418270503	0.0981296802532964	0.905736975706469	0.0495667186585361	0.590755557435967	DMR_14
NW_018089285.1		723524	723819	296	13	-55.556039089404	0.115772393496503	0.0310975421314004	0.0415035485027793	0.0136911659861425	0.0742688449937242	DMR_75
NW_018089523.1		427068	427416	349	14	55.030350561785	0.498834453703704	0.154920651638837	0.932068912280702	0.0621546694959283	0.433234458576998	DMR_76
NW_018089557.1		148757	148867	111	12	-41.6749502151119	0.163058951190476	0.0135863663792402	0.00336328888888889	0.0148246885027002	0.159695662301587	DMR_166
NW_018089686.1		19778	19993	216	11	-35.9627686148268	0.0974866810835629	0.0220435800427307	0.00231358216783217	0.0112692228293845	0.0951730989157307	DMR_195
NW_018089686.1		20112	20532	421	17	-64.7280093918448	0.106130812835073	0.0139224143682238	0.00044382850678733	0.00453101629047974	0.105686984328286	DMR_55
NW_018089686.1		20872	21113	242	11	-33.1639231005533	0.102613978016529	0.00739079242552423	0.0136889836247086	0.00890471271158582	0.0889249943918203	DMR_204
NW_018089693.1		379953	380145	193	11	43.734179820839	0.0501431217893218	0.069265525409592	0.148928834054834	0.0315067851032747	0.0987857122655122	DMR_146
NW_018089929.1		29134	29608	475	14	-49.9958944624045	0.233844395170068	0.0393924280003904	0.00457797995464853	0.0167426531590039	0.229266415215419	DMR_104
NW_018090004.1		349195	349573	379	13	44.7060679361367	0.00832017205882353	0.0244252167288359	0.0807734648395722	0.0946318084234999	0.0724532927807487	DMR_138
NW_018090015.1		3625	3967	343	17	63.4576318747952	0.131498666393345	0.0388056549106473	0.313039230008227	0.0293238368474705	0.181540563614882	DMR_59
NW_018090224.1		995	1404	410	21	62.6821294508183	0.808041256457431	0.043193525182897	0.923028056240056	0.0304893182977246	0.114986799782625	DMR_64
NW_018090237.1		640711	641202	492	31	-126.419640608794	0.667535460451977	0.147269411440978	0.528439599615385	0.165494083346047	0.139095860836593	DMR_6
NW_018090278.1		46666	47046	381	18	-91.6711821642426	0.940706749929854	0.0276089105841817	0.664634749148537	0.0421206411898287	0.276072000781317	DMR_21
NW_018090390.1		121731	122235	505	26	129.439776239382	0.130336558081502	0.0491217551247425	0.414766458311966	0.06392833973903	0.284429900230464	DMR_5
NW_018090629.1		35931	36445	515	21	71.0452457371579	0.356889349508125	0.084706733004637	0.537146720633352	0.0539258306878667	0.180257371125227	DMR_39
NW_018090708.1		19042	19177	136	11	32.1048563479265	0.337656464935065	0.0718153388377514	0.75177829004329	0.0599669763044769	0.414121825108225	DMR_207
NW_018090714.1		17808	18020	213	11	36.0873962791114	0.557230365653199	0.0560502250361174	0.788692202380952	0.0326929505940986	0.231461836727754	DMR_194
NW_018090759.1		214491	214881	391	12	44.8098557577483	0.616726145349702	0.0468005623202452	0.914540344122024	0.0369233016744081	0.297814198772321	DMR_137
NW_018090913.1		102535	102890	356	13	42.6442812402267	0.816971596491228	0.0881414162423559	0.946270421904762	0.0400274274521262	0.129298825413534	DMR_158
NW_018090967.1		173536	173792	257	12	-53.2301709842714	0.414965042195767	0.0782931249278685	0.0946463092261905	0.0740930676568246	0.320318732969577	DMR_86
NW_018091196.1		37117	37430	314	22	65.6526050861382	0.00245930330578512	0.00946613863282901	0.0741818185314685	0.015588551404991	0.0717225152256834	DMR_52
NW_018091252.1		1976	2123	148	12	-46.5317543268363	0.14688078030303	0.0205260923702292	0.0505213663995727	0.0279396557300372	0.0963594139034577	DMR_126
NW_018091514.1		221224	221524	301	13	62.1068236073153	0.348444740740741	0.116508816826601	0.611494728703704	0.0743125746650985	0.263049987962963	DMR_66
NW_018091536.1		139824	140200	377	12	44.6362520599035	0.00142045462962963	0.00997694554279923	0.132220099859307	0.0415566304222237	0.130799645229678	DMR_139
NW_018091831.1		19955	20254	300	11	-32.4968840953199	0.0790986140495868	0.0248491058567562	0.0029622046037296	0.00921874490858784	0.0761364094458572	DMR_206
NW_018092111.1		122081	122217	137	11	38.0507131279789	0.00348800393939394	0.0149725414918245	0.169705826695527	0.0272718640640141	0.166217822756133	DMR_187
NW_018092228.1		34733	35834	1102	16	-68.2678656850199	0.28132004296875	0.0444017431233372	0.131756961586851	0.0464367822556235	0.149563081381899	DMR_48
NW_018092624.1		18416	19088	673	18	-68.3280836556892	0.594323774259259	0.0986685415156035	0.334598782100289	0.0630952634919221	0.259724992158971	DMR_47
NW_018093046.1		32811	33017	207	20	70.8988839514187	0.754402000663781	0.0427589529753796	0.949646169761905	0.0491444311742919	0.195244169098124	DMR_41
NW_018093810.1		42704	43007	304	16	50.8272438756998	0.00792598607954545	0.0190149730761917	0.121042970112179	0.0230436454582566	0.113116984032634	DMR_98
NW_018093810.1		43058	44159	1102	42	144.852330125016	0.00213077046657047	0.00966043137707579	0.11741522498335	0.0392404226170886	0.11528445451678	DMR_2
NW_018093921.1		42197	42305	109	11	33.8263695373751	0.0012987012987013	0.0113960576459638	0.0832660306637807	0.0624337722172528	0.0819673293650794	DMR_202
NW_018094013.1		34372	34648	277	19	-88.0682332855813	0.43229590877193	0.0403211366707229	0.0649626038095238	0.104525502309657	0.367333304962406	DMR_25
NW_018094559.1		26610	27077	468	14	-69.740728160402	0.844221270833333	0.192455268520262	0.353898481578947	0.0594957037194602	0.490322789254386	DMR_44
NW_018095093.1		9672	9988	317	12	-41.8393877620185	0.0770348557575758	0.0293852020520935	0.00146973141025641	0.00666582635425639	0.0755651243473193	DMR_165
NW_018098748.1		9904	10155	252	11	-40.3617709983315	0.205011747041847	0.0258699142884871	0.0612373482913551	0.0375147825230553	0.143774398750492	DMR_174
NW_018099862.1		936	1357	422	11	40.7763255318446	0.468036182083333	0.0536094400226376	0.73581901547619	0.0803058106655022	0.267782833392857	DMR_169
NW_018104201.1		229	433	205	11	-49.7707451696138	0.538892489466089	0.0316175268738558	0.35388032623475	0.0508079383214513	0.185012163231339	DMR_106

## Sheet: Table_Sup3
Table_Sup3: DMRs between coho salmon from Canoma and Quinsam river. The table presents for each DMR the Chromosome, the start and end DMR position, the DMR length, the number of CG, the methylation value.
chr	start	end	length	nCG	areaStat
NC_034191.1	33782700	33783730	1031	39	-253.647359879814
NC_034174.1	10986128	10987689	1562	71	228.867722285134
NC_034178.1	67473918	67475154	1237	39	-177.055804707618
NC_034184.1	45666017	45667335	1319	34	164.855379458171
NC_034197.1	34452958	34454032	1075	32	-161.117888079975
NC_034200.1	17680960	17681806	847	26	-155.282475860347
NC_034203.1	8327738	8328804	1067	28	150.720352848671
NC_034174.1	55254743	55255494	752	33	147.041784992378
NC_034174.1	33751463	33751913	451	21	-138.647882629838
NC_034182.1	29849626	29850798	1173	24	-134.928694906398
NC_034195.1	37234484	37235551	1068	16	130.532655596516
NC_034201.1	20073835	20074370	536	23	-130.161487528361
NC_034188.1	15859768	15860576	809	25	127.538325496874
NC_034198.1	23212926	23213492	567	18	-124.224438939644
NC_034176.1	37402531	37403230	700	24	-120.747835915708
NC_034186.1	23772081	23773325	1245	23	-115.92867569796
NC_034195.1	45954131	45954872	742	24	-115.059989786762
NC_034186.1	29415472	29416153	682	28	-113.263302807413
NC_034182.1	22625848	22626465	618	26	-107.524748484689
NW_018094013.1	34213	34648	436	22	-106.582960504259
NC_034185.1	40874916	40875598	683	18	104.731816006451
NC_034190.1	20336785	20337450	666	20	104.299541092123
NC_034184.1	11995735	11996829	1095	18	-103.157997170921
NC_034178.1	19513635	19514427	793	25	102.73031754906
NC_034184.1	38262077	38263129	1053	27	-102.337856952977
NC_034184.1	14114833	14115386	554	26	-101.980065562001
NC_034177.1	3716646	3717862	1217	22	97.4985788418132
NC_034187.1	42011008	42011763	756	30	-97.4349347193464
NC_034197.1	3933599	3934200	602	23	-96.5214831691562
NC_034203.1	7224471	7225493	1023	20	96.1824875238084
NC_034186.1	35087264	35087848	585	19	-96.0879057862752
NC_034192.1	19286686	19287363	678	20	-96.0033714773384
NC_034184.1	30135892	30136325	434	16	95.7833427293129
NC_034185.1	43068610	43070062	1453	16	-95.2779678576759
NC_034195.1	39996808	39997785	978	18	95.1840112152464
NC_034176.1	40677032	40678224	1193	18	94.9905064206737
NC_034200.1	16307232	16307434	203	30	-94.6846020054963
NC_034195.1	21427143	21428196	1054	27	-94.3019279270692
NW_018091252.1	1891	2396	506	25	-93.4055607330768
NC_034200.1	16587048	16587766	719	19	-92.5589207785255
NC_034200.1	35547962	35548520	559	14	91.8172147969828
NC_034193.1	40103392	40103815	424	24	-91.6247878879207
NC_034196.1	15535593	15536196	604	18	90.3789590660899
NW_018095090.1	1573	2266	694	30	-88.2483328605663
NW_018089514.1	265444	266242	799	23	-88.0579530961785
NW_018089027.1	5881	6403	523	14	-87.9812841161638
NC_034186.1	12992073	12993019	947	18	-86.59789254317
NC_034191.1	38993456	38994193	738	26	-85.979495719396
NW_018090981.1	116029	116415	387	18	-85.3044056764151
NC_034186.1	27332382	27332965	584	19	-84.7929828863267
NC_034174.1	10780964	10781524	561	21	84.7418717616557
NC_034181.1	35488470	35489053	584	17	-84.1911180935014
NW_018087759.1	31762	32276	515	23	84.1016528083714
NC_034203.1	4723667	4724190	524	19	83.2570116433653
NC_034178.1	63249613	63250312	700	17	83.216868447777
NW_018088960.1	182906	183455	550	22	-82.6888108812175
NC_034203.1	209164	209617	454	18	82.2990555043341
NC_034183.1	42491152	42492124	973	25	-81.5232231769692
NC_034185.1	27472139	27473163	1025	21	-81.3684379283524
NW_018089491.1	319432	320112	681	20	-80.9521685244359
NC_034186.1	29604208	29604792	585	15	80.503982247171
NW_018089285.1	600435	600900	466	19	-80.0677387542068
NW_018088025.1	3127	3954	828	21	80.006838020298
NC_034191.1	8881761	8882475	715	21	-79.3658751599081
NC_034203.1	4722777	4723614	838	17	78.2898648939447
NC_034193.1	13382278	13382633	356	16	78.1448365386258
NW_018086982.1	24160	24736	577	15	75.9085066465063
NC_034174.1	13411343	13411976	634	16	-75.8647776551431
NC_034182.1	32554556	32555051	496	16	74.8932447110578
NC_034188.1	33248192	33248786	595	18	74.0995940408893
NC_034177.1	65602513	65603327	815	18	-73.605573218809
NC_034180.1	9698212	9699073	862	18	-73.492812376607
NC_034194.1	12148638	12148828	191	13	-73.0455642563578
NC_034178.1	32722917	32723369	453	13	72.9018682564932
NW_018089434.1	290664	290971	308	17	-72.8429955676341
NW_018086967.1	125172	126005	834	12	-72.5346283782531
NC_034183.1	49059629	49060081	453	20	-71.5064185427886
NC_034190.1	57436895	57437420	526	16	-70.5129660649429
NC_034177.1	33536383	33537173	791	15	70.4500180631936
NC_034203.1	9461291	9461529	239	15	70.3745587998024
NC_034201.1	6437600	6438420	821	14	69.95213831806
NC_034188.1	15831733	15832254	522	15	-69.9330817324547
NC_034181.1	52129865	52130279	415	15	-69.5205610922671
NC_034189.1	18088935	18089595	661	17	68.863068937346
NW_018093211.1	32021	32557	537	16	-68.7039656965174
NW_018093046.1	32539	32883	345	19	68.584284306561
NC_034183.1	18593103	18593607	505	16	68.5778820476734
NC_034192.1	44607517	44608071	555	15	68.4283100919266
NC_034175.1	38254912	38255369	458	14	-68.1409350931193
NC_034201.1	37438293	37438482	190	15	-68.0851760396207
NW_018089817.1	165756	166122	367	14	-67.887166228421
NC_034179.1	64600700	64601045	346	17	-66.782238838209
NC_034193.1	4202996	4203417	422	15	66.7265059765162
NC_034186.1	32406389	32406998	610	16	66.4669641159105
NC_034177.1	50751605	50751798	194	14	-66.223350418156
NC_034179.1	28902319	28902493	175	13	66.0346354000777
NC_034179.1	28042031	28042641	611	18	65.9904789846942
NW_018090717.1	113049	113449	401	18	-65.924525794793
NC_034184.1	31735349	31735967	619	13	65.6257450956567
NW_018090913.1	102613	103121	509	15	65.0506638869669
NC_034177.1	11764574	11764982	409	14	-64.954688272573
NC_034175.1	22710112	22710636	525	16	64.8684929945067
NC_034182.1	21300379	21301130	752	15	-64.6336757356205
NW_018087121.1	3263	4102	840	20	-64.2744293477703
NC_034182.1	24247518	24247915	398	16	63.0739824909427
NC_034187.1	52908908	52909362	455	14	-63.0054802446043
NC_034177.1	47701284	47701637	354	15	-62.8917190964494
NC_034174.1	10551002	10551300	299	12	62.3237238215126
NW_018090686.1	163606	163774	169	14	62.2638988916025
NC_034177.1	42153441	42153718	278	16	-62.1606406609134
NC_034174.1	50620943	50621544	602	12	62.1030351535388
NC_034186.1	28784466	28785076	611	15	-61.4801075751001
NC_034176.1	34659405	34659588	184	14	-61.1483489625847
NC_034199.1	31848204	31848800	597	16	-61.0886147530262
NW_018095169.1	9106	9335	230	15	60.8289930544566
NW_018089523.1	427068	427416	349	14	60.7556422751907
NW_018097257.1	4536	4913	378	17	60.6825012408144
NW_018087394.1	6863	7042	180	23	-60.32043620571
NC_034180.1	2871626	2872191	566	15	60.1849866145339
NW_018086992.1	8831	9201	371	18	-60.0753864666802
NC_034181.1	39217391	39217678	288	11	60.0094199864651
NC_034186.1	14151812	14152052	241	18	-59.9715254977386
NW_018092402.1	31115	31347	233	16	-58.9265788181497
NC_034184.1	14415531	14415889	359	16	58.3453774182489
NC_034184.1	22104160	22104658	499	15	58.1880034731583
NC_034189.1	15591017	15591600	584	14	-58.1791222657574
NC_034195.1	20465764	20466009	246	13	-58.0722489970497
NW_018101377.1	4680	5004	325	14	58.0462481105739
NC_034186.1	2732016	2732452	437	12	-57.7855337088641
NC_034203.1	32491954	32492199	246	14	-57.1094302214588
NC_034179.1	784438	784780	343	15	56.654651337358
NC_034175.1	31897365	31898040	676	16	56.5697576859741
NC_034200.1	17211445	17212662	1218	14	-56.5099468310903
NC_034199.1	27084417	27084779	363	11	56.2449181271321
NC_034198.1	8782031	8782277	247	15	-56.2323465009734
NW_018094020.1	31672	31926	255	15	-56.2318788949781
NW_018089109.1	6627	7307	681	11	56.0060973337265
NC_034184.1	18032863	18033176	314	13	-55.801733256818
NC_034177.1	26473273	26473638	366	11	-55.2144205771136
NW_018087630.1	27025	27225	201	15	55.2118526150423
NC_034202.1	7621675	7621944	270	16	54.8785711808402
NC_034184.1	31065293	31065433	141	13	54.8092234438413
NC_034193.1	34491536	34491827	292	11	54.523802257539
NC_034177.1	38148119	38148453	335	13	54.4969108587938
NC_034185.1	11327568	11328032	465	14	-54.4455930691281
NW_018087630.1	27311	27732	422	16	54.4086213825721
NC_034186.1	17711723	17712294	572	13	54.3957447719183
NC_034192.1	18984661	18984994	334	13	-54.3773287725741
NC_034175.1	15337907	15338557	651	11	-54.0167833319013
NC_034191.1	36490518	36491074	557	13	54.0164520018607
NC_034175.1	16465778	16466035	258	14	53.9969215196997
NW_018089514.1	941257	941576	320	11	53.9522303612898
NC_034196.1	9476467	9476786	320	12	-53.9320612329672
NC_034191.1	25792661	25793456	796	11	53.4686684657464
NC_034184.1	31767579	31767921	343	14	53.4584307368656
NC_034196.1	35819881	35820160	280	11	-53.431122764578
NC_034190.1	22552132	22552302	171	11	-53.42772561738
NC_034175.1	72664953	72665350	398	14	-53.2599711821996
NC_034187.1	42009856	42010389	534	12	-52.9894497034838
NC_034187.1	28221430	28221889	460	14	52.7482608349356
NC_034188.1	4141612	4141993	382	13	52.6979129230549
NC_034176.1	51123155	51123569	415	13	-52.6037801134683
NC_034200.1	13963339	13963893	555	12	-52.0193466740046
NC_034184.1	66478834	66479280	447	11	-51.9562109955416
NC_034195.1	52498583	52498722	140	13	51.923388482891
NC_034183.1	15960909	15961127	219	13	-51.4776735927055
NC_034178.1	53641944	53642124	181	11	-51.1905052734745
NC_034202.1	13488384	13489140	757	14	50.9995954139873
NC_034174.1	166041	166671	631	16	-50.9955642033849
NW_018089285.1	723524	723819	296	13	-50.9111763418782
NC_034186.1	21879758	21879985	228	18	-50.7669318517239
NW_018087070.1	95087	95446	360	12	-50.7234160829478
NW_018089929.1	29134	29608	475	14	-50.6689024604719
NC_034185.1	18145037	18145423	387	12	-50.6510500187393
NC_034193.1	17711170	17711363	194	14	-50.5535709884142
NC_034183.1	44793129	44793740	612	12	-50.5121156223006
NW_018086966.1	1935532	1935959	428	11	50.4663344965049
NC_034181.1	12547641	12547987	347	13	-50.2814686160415
NC_034183.1	43390241	43390454	214	12	-50.2231252589346
NC_034195.1	49009644	49010400	757	13	50.2189191521167
NC_034185.1	29884209	29884707	499	14	-50.1545108289432
NC_034180.1	7821893	7822215	323	12	-50.1508794934705
NC_034177.1	2611408	2611983	576	13	-49.9898144830854
NC_034177.1	22754970	22755296	327	11	-49.9281233009627
NW_018086965.1	1025466	1025729	264	11	-49.9148527373918
NC_034197.1	5961862	5962490	629	11	-49.4216681552181
NC_034179.1	13956836	13957010	175	11	49.1050107951127
NC_034188.1	15832555	15832969	415	11	-48.9180633459369
NC_034196.1	31125861	31126180	320	12	-48.8071907440227
NC_034176.1	38532069	38532535	467	11	48.770468619091
NC_034198.1	11115407	11115625	219	12	48.6477085017138
NC_034180.1	667962	668174	213	12	48.5906430083682
NC_034201.1	46127573	46127903	331	13	48.5217113802055
NC_034188.1	17319416	17319858	443	11	-48.5136724583725
NW_018087181.1	36459	36950	492	13	48.3305124317641
NW_018089557.1	148757	148867	111	12	-48.1599815210254
NC_034176.1	10561401	10561823	423	11	-47.8721410762304
NC_034186.1	2731332	2731928	597	15	-47.7453845791858
NC_034199.1	14299386	14299539	154	12	47.7379203145973
NC_034174.1	23007488	23008169	682	14	47.7236801115211
NC_034178.1	36057284	36057514	231	12	47.6634806593342
NC_034179.1	62668267	62668449	183	11	47.3549228332678
NW_018098748.1	9904	10155	252	11	-47.3535008215439
NC_034190.1	8454016	8454295	280	11	47.2307478675771
NW_018090181.1	3270	3695	426	15	47.2270246341947
NC_034184.1	78911844	78912090	247	13	-47.2268483811607
NC_034199.1	22632134	22632373	240	12	-47.2268076075386
NC_034193.1	16387643	16387908	266	13	47.176850860212
NC_034191.1	29907958	29908066	109	11	-46.9971111892024
NC_034199.1	19901990	19902212	223	17	46.9684464439481
NC_034177.1	62528616	62528978	363	12	-46.9428656614959
NC_034184.1	26453780	26453944	165	14	-46.8947577309659
NC_034194.1	28105562	28105949	388	12	46.8015363448257
NC_034183.1	17894937	17895697	761	12	46.645801378164
NC_034203.1	35515394	35515727	334	12	-46.4906200153846
NC_034202.1	30331337	30331875	539	13	46.3545872769408
NC_034202.1	2603237	2603581	345	12	-46.2595991049518
NC_034202.1	16797556	16797829	274	12	-45.9932568719769
NC_034188.1	34170146	34170714	569	12	-45.9884229428324
NC_034184.1	57864599	57864725	127	11	45.6189071508918
NC_034188.1	15216994	15217254	261	14	-45.6149508593327
NC_034185.1	44034432	44034652	221	14	45.3890767884083
NC_034187.1	51844070	51844531	462	14	45.3641899071373
NC_034193.1	10145338	10145811	474	11	45.3592134597306
NC_034181.1	9128135	9128570	436	13	-45.0938149703143
NC_034195.1	942885	943611	727	11	45.0907979143825
NC_034183.1	41941008	41941922	915	12	-45.0861965819262
NC_034174.1	35565231	35565551	321	11	-44.8776566511476
NC_034177.1	36281969	36282120	152	14	-44.7648544641085
NC_034177.1	10970441	10970602	162	11	-44.4954950930882
NC_034192.1	19404566	19404967	402	12	43.9279290957579
NW_018089817.1	268852	269080	229	11	-43.732334796939
NW_018090906.1	313122	313581	460	14	43.7313415596918
NC_034174.1	26987974	26988097	124	11	-43.7119834977173
NC_034186.1	9862448	9862874	427	14	-43.2995830112972
NC_034181.1	28959679	28960160	482	14	43.2842845205161
NC_034180.1	4412981	4413255	275	12	43.0518673130975
NC_034199.1	25300369	25300523	155	11	-42.8479879391025
NC_034175.1	54299082	54299187	106	12	-42.7734625453614
NC_034183.1	31622625	31623087	463	12	-42.7531479813296
NC_034188.1	25046066	25046256	191	11	42.634190258164
NC_034185.1	12988893	12989561	669	12	-42.532684805885
NC_034186.1	41190422	41190751	330	13	-42.4134451625608
NC_034181.1	7462109	7462481	373	11	-41.9353719718428
NC_034186.1	33761075	33761729	655	11	41.9203432009075
NW_018089462.1	368110	368607	498	12	-41.9112375063995
NC_034180.1	23583710	23584321	612	11	41.855809231682
NW_018095093.1	9672	9988	317	12	-41.8230444620984
NW_018091831.1	19788	20254	467	14	-41.6890773744038
NC_034181.1	17879876	17880256	381	13	-41.6882689774821
NC_034187.1	44991796	44992008	213	12	-41.4566743215128
NC_034178.1	51090670	51091232	563	11	-41.1776780616879
NC_034177.1	29392749	29393020	272	11	-40.9120674604105
NC_034187.1	7861288	7861722	435	11	40.8526858479135
NC_034200.1	28504322	28504639	318	12	40.5103672195981
NW_018089570.1	425730	425868	139	11	-40.4525466823006
NC_034177.1	40026469	40027419	951	12	-40.3866098269399
NW_018089285.1	311619	311807	189	12	40.26499389636
NC_034194.1	31021917	31022291	375	12	40.0923761784483
NW_018094165.1	4276	4459	184	13	39.8710898367809
NC_034195.1	10237730	10238091	362	11	39.8360607552308
NC_034185.1	29883654	29884009	356	11	-39.5943528053282
NC_034188.1	66912868	66912992	125	12	39.4738483709902
NC_034175.1	43528013	43528176	164	11	-39.3478658414116
NC_034199.1	12557900	12558698	799	13	-39.3252438311317
NW_018087208.1	34135	34544	410	12	-38.8699594412707
NC_034201.1	39921655	39921939	285	12	-38.8469222073433
NC_034179.1	32418095	32418199	105	11	38.7195864029659
NW_018099862.1	936	1357	422	11	38.3552340443225
NC_034197.1	11401828	11401999	172	11	-38.04855039375
NC_034179.1	43945875	43946635	761	11	37.9948166978817
NC_034190.1	53254547	53254745	199	11	37.9739419451268
NC_034185.1	12535575	12535847	273	11	-37.5369154961993
NC_034186.1	65346845	65346947	103	11	-37.5232568052135
NC_034186.1	12492875	12492979	105	12	37.4650625804099
NC_034203.1	4250524	4250843	320	11	37.4628786696839
NW_018091252.1	1576	1828	253	12	-37.2764472715867
NW_018089646.1	366511	366687	177	11	36.8289300329748
NC_034203.1	41756479	41756761	283	12	-36.7968793142728
NW_018105742.1	6477	6659	183	11	36.7065810625011
NC_034189.1	14802491	14802909	419	11	36.2155465658622
NC_034179.1	42365497	42365640	144	11	36.1104898310799
NC_034181.1	40836930	40837416	487	11	35.3869536957648
NC_034177.1	65171432	65171695	264	12	35.2725228883338
NW_018086968.1	103687	103962	276	11	35.2230158387535
NC_034179.1	40043276	40043446	171	11	-35.1007988818041
NC_034191.1	3349955	3350206	252	12	35.023567738977
NC_034203.1	28382944	28383134	191	11	-34.6006076168608
NC_034191.1	29256991	29257190	200	11	-34.4041599750277
NC_034199.1	12890554	12891010	457	11	34.2774408902529
NC_034187.1	46920388	46920620	233	11	34.2328457694988
NC_034203.1	12690185	12690616	432	11	33.2845849320042
NC_034197.1	24090758	24090974	217	12	33.0602232142692
NW_018089547.1	19039	19325	287	11	-32.6947095840109
NC_034196.1	35820211	35820352	142	13	-32.1401587505885
NC_034191.1	31060968	31061107	140	11	-31.9738296626265
NC_034180.1	4495653	4495801	149	12	31.4336123402099
NW_018090224.1	660	866	207	12	30.9407682227596
NC_034180.1	4482879	4483066	188	11	-30.6092117659548
NW_018089993.1	48780	48973	194	11	29.8724638520075
NC_034175.1	58576725	58576946	222	11	29.838781472185
NC_034179.1	55708751	55708868	118	12	29.7144124140456
NC_034188.1	37045177	37045322	146	11	-28.4426405556923
NC_034178.1	67516288	67516582	295	11	27.9137504984797
NC_034175.1	35067605	35067709	105	11	-26.8109537176579
