# Supplementary material for: Epigenomic modifications induced by hatchery rearing persist in germ line cells of adult salmon after their oceanic migration
Source: Evol Appl. 2021 May 4;14(10):2402–13. doi: 10.1111/eva.13235 (PMC8549618; doi:10.1111/eva.13235)
Supplement: Supplementary file 5 — Table S4 [file EVA-14-2402-s002.xlsx]

## Sheet: hypermethylated_hatch
Table Sup. 4 transcipts overlapping DMRs
Hypermethylated DMRs for hatchery indivduals
chr	LG	Name_DMRs	start	end	Meth_areaStat	ScaffoldName	FromPosition	ToPosition	Sense	TranscriptName	TranscriptPath	GeneAccession	GeneName	GeneAltNames	GenePfam	GeneGo	CellularComponent	MolecularFunction	BiologicalProcess
NC_034174.1	1	DMR_164	26987974	26988097	-42.0267675475987	NC_034174.1	26977717	27002946	-	XM_020485832.1	path1	Q96IQ3 Q9H5N3 Q9H5T7 Q9NUJ6 Q9NXR0	Ubiquitin carboxyl-terminal hydrolase 48	Deubiquitinating enzyme 48;Ubiquitin thioesterase 48;Ubiquitin-specific peptidase 48;Ubiquitin-specific protease 48;Ubiquitin-specific-processing protease 48;	PF00443;	GO:0005829;GO:0005739;GO:0005654;GO:0004197;GO:0004843;GO:0016579;GO:0006511;	C:cytosol; C:mitochondrion; C:nucleoplasm;	F:cysteine-type endopeptidase activity; F:thiol-dependent ubiquitin-specific protease activity;	P:protein deubiquitination; P:ubiquitin-dependent protein catabolic process;
NC_034174.1	1	DMR_38	33751609	33751816	-74.6500782287567	NC_034174.1	33740537	33787226	+	XM_020463485.1	path1	Q5T7P8 B1AMB8 B3KPK1	Synaptotagmin-6	Synaptotagmin VI;	PF00168;	GO:0030054;GO:0005829;GO:0070382;GO:0019898;GO:0098978;GO:0016021;GO:0099699;GO:0097038;GO:0005886;GO:0030672;GO:0005509;GO:0005544;GO:0048306;GO:0030276;GO:0001786;GO:0042803;GO:0000149;GO:0019905;GO:0060478;GO:0017156;GO:0071277;GO:0099525;GO:0017158;GO:0014059;GO:0016192;	C:cell junction; C:cytosol; C:exocytic vesicle; C:extrinsic component of membrane; C:glutamatergic synapse; C:integral component of membrane; C:integral component of synaptic membrane; C:perinuclear endoplasmic reticulum; C:plasma membrane; C:synaptic vesicle membrane;	F:calcium ion binding; F:calcium-dependent phospholipid binding; F:calcium-dependent protein binding; F:clathrin binding; F:phosphatidylserine binding; F:protein homodimerization activity; F:SNARE binding; F:syntaxin binding;	P:acrosomal vesicle exocytosis; P:calcium ion regulated exocytosis; P:cellular response to calcium ion; P:presynaptic dense core vesicle exocytosis; P:regulation of calcium ion-dependent exocytosis; P:regulation of dopamine secretion; P:vesicle-mediated transport;
NC_034176.1	3	DMR_203	49033319	49033629	-33.6911054016853	NC_034176.1	49015115	49043819	-	XM_020476867.1	path1	Q805F9	DNA damage-binding protein 1	DDB p127 subunit;Damage-specific DNA-binding protein 1;UV-damaged DNA-binding factor;	PF03178;	GO:0080008;GO:0031464;GO:0031465;GO:0005737;GO:0005654;GO:0005634;GO:0003684;GO:0006281;GO:0043161;GO:0016567;	C:Cul4-RING E3 ubiquitin ligase complex; C:Cul4A-RING E3 ubiquitin ligase complex; C:Cul4B-RING E3 ubiquitin ligase complex; C:cytoplasm; C:nucleoplasm; C:nucleus;	F:damaged DNA binding;	P:DNA repair; P:proteasome-mediated ubiquitin-dependent protein catabolic process; P:protein ubiquitination;
NC_034176.1	3	DMR_120	1806454	1807228	-47.6548152825568	NC_034176.1	1807051	1840101	-	XM_020467217.1	path1	O57321	Excitatory amino acid transporter 1 {ECO:0000303|PubMed:9425012}	SEAAT1 {ECO:0000303|PubMed:9425012};Sodium-dependent glutamate/aspartate transporter {ECO:0000303|PubMed:17008380};	PF00375;	GO:0005887;GO:0015501;GO:0005314;GO:0046872;GO:1902476;GO:0070779;GO:0140009;GO:0098712;GO:0071805;	C:integral component of plasma membrane;	F:glutamate:sodium symporter activity; F:high-affinity glutamate transmembrane transporter activity; F:metal ion binding;	P:chloride transmembrane transport; P:D-aspartate import across plasma membrane; P:L-aspartate import across plasma membrane; P:L-glutamate import across plasma membrane; P:potassium ion transmembrane transport;
NC_034176.1	3	DMR_62	34659372	34659588	-62.8129962050619	NC_034176.1	34658082	34666461	-	XM_020474921.1	path1	Q8WV70 Q8WY75 Q9H6Q8	ELMO domain-containing protein 3	RNA-binding motif and ELMO domain-containing protein 1;RNA-binding motif protein 29;RNA-binding protein 29;	PF04727;	GO:0005737;GO:0005856;GO:0060091;GO:0032420;GO:0043547;	C:cytoplasm; C:cytoskeleton; C:kinocilium; C:stereocilium;		P:positive regulation of GTPase activity;
NC_034176.1	3	DMR_51	57579651	57579873	-65.7330620931838	NC_034176.1	57554022	57675569	-	XM_020478473.1	path1	Q7M4L6 Q96IE8	SH2 domain-containing adapter protein F		PF00017;	GO:0001784;GO:0006915;		F:phosphotyrosine residue binding;	P:apoptotic process;
NC_034177.1	4	DMR_42	12608934	12609215	-70.366060618433	NC_034177.1	12603150	12612071	+	XM_020480354.1	path1	Q0MQH9	NADH dehydrogenase [ubiquinone] iron-sulfur protein 7, mitochondrial	Complex I-20kD;NADH-ubiquinone oxidoreductase 20 kDa subunit;	PF01058;	GO:0005747;GO:0051539;GO:0046872;GO:0008137;GO:0048038;GO:0009060;GO:0015990;GO:0032981;	C:mitochondrial respiratory chain complex I;	F:4 iron, 4 sulfur cluster binding; F:metal ion binding; F:NADH dehydrogenase (ubiquinone) activity; F:quinone binding;	P:aerobic respiration; P:electron transport coupled proton transport; P:mitochondrial respiratory chain complex I assembly;
NC_034178.1	5	DMR_9	67473918	67474494	-108.383562043026	NC_034178.1	67466678	67482746	-	XR_002255532.1	path1	P35285 Q3UCA7 Q91VD4	Ras-related protein Rab-22A	Rab-14;	PF00071;	GO:0015629;GO:0005769;GO:0010008;GO:0005770;GO:0045335;GO:0030670;GO:0005886;GO:0001726;GO:0019003;GO:0005525;GO:0003924;GO:0006897;GO:0007032;GO:0006886;GO:0032482;GO:0097494;	C:actin cytoskeleton; C:early endosome; C:endosome membrane; C:late endosome; C:phagocytic vesicle; C:phagocytic vesicle membrane; C:plasma membrane; C:ruffle;	F:GDP binding; F:GTP binding; F:GTPase activity;	P:endocytosis; P:endosome organization; P:intracellular protein transport; P:Rab protein signal transduction; P:regulation of vesicle size;
NC_034178.1	5	DMR_95	53641944	53642124	-51.5337974535702	NC_034178.1	53629202	53648612	+	XM_020483674.1	path1	Q9NRA8 B1AKL2 B1AKL3 B2RBF1 Q8NCF2 Q9H708	Eukaryotic translation initiation factor 4E transporter	Eukaryotic translation initiation factor 4E nuclear import factor 1;	PF10477;	GO:0005737;GO:0005829;GO:0043231;GO:0016020;GO:0016607;GO:0005634;GO:0000932;GO:0016605;GO:0003729;GO:0008565;GO:0003723;GO:0045665;GO:0017148;GO:0019827;	C:cytoplasm; C:cytosol; C:intracellular membrane-bounded organelle; C:membrane; C:nuclear speck; C:nucleus; C:P-body; C:PML body;	F:mRNA binding; F:protein transporter activity; F:RNA binding;	P:negative regulation of neuron differentiation; P:negative regulation of translation; P:stem cell population maintenance;
NC_034179.1	6	DMR_211	28486910	28487108	-28.7609788202053	NC_034179.1	28436789	28680822	+	XM_020485490.1	path1	A6QNS3 Q29RJ4	Active breakpoint cluster region-related protein		PF00168;PF00169;PF00620;PF00621;	GO:0005096;GO:0005089;GO:0035556;GO:0035023;		F:GTPase activator activity; F:Rho guanyl-nucleotide exchange factor activity;	P:intracellular signal transduction; P:regulation of Rho protein signal transduction;
NC_034180.1	7	DMR_168	6129829	6130306	-40.9265249673703	NC_034180.1	6103605	6132954	-	XM_020487402.1	path1	O70209	PDZ and LIM domain protein 3	Actinin-associated LIM protein;Alpha-actinin-2-associated LIM protein;	PF15936;PF00412;PF00595;	GO:0015629;GO:0030018;GO:0008092;GO:0046872;GO:0008307;GO:0007015;GO:0007507;	C:actin cytoskeleton; C:Z disc;	F:cytoskeletal protein binding; F:metal ion binding; F:structural constituent of muscle;	P:actin filament organization; P:heart development;
NC_034183.1	10	DMR_176	37614619	37615280	-40.1424597596848	NC_034183.1	37343533	37620402	-	XM_020492041.1	path1	Q98931 Q90883	Low-density lipoprotein receptor-related protein 8	Apolipoprotein E receptor 2;Protein LR8B;	PF00057;PF00058;	GO:0016021;GO:0005509;GO:0006897;GO:0021517;	C:integral component of membrane;	F:calcium ion binding;	P:endocytosis; P:ventral spinal cord development;
NC_034183.1	10	DMR_143	47770623	47771148	-43.9299692488948	NC_034183.1	47718316	47984864	-	XM_020486350.1	path1	P02457	Collagen alpha-1(I) chain	Alpha-1 type I collagen;	PF01410;PF01391;PF00093;	GO:0005584;GO:0005737;GO:0031012;GO:0005615;GO:0005201;GO:0046872;GO:0001568;GO:0038063;GO:0030198;GO:0001503;GO:0009612;GO:0001501;GO:0043588;	C:collagen type I trimer; C:cytoplasm; C:extracellular matrix; C:extracellular space;	F:extracellular matrix structural constituent; F:metal ion binding;	P:blood vessel development; P:collagen-activated tyrosine kinase receptor signaling pathway; P:extracellular matrix organization; P:ossification; P:response to mechanical stimulus; P:skeletal system development; P:skin development;
NC_034184.1	11	DMR_145	18032703	18033051	-43.8460346152202	NC_034184.1	18032351	18098192	-	XM_020494680.1	path1	Q6GNG3	Protein disulfide-isomerase TMX3	Thioredoxin domain-containing protein 10;Thioredoxin-related transmembrane protein 3;	PF00085;	GO:0005789;GO:0016021;GO:0003756;GO:0045454;	C:endoplasmic reticulum membrane; C:integral component of membrane;	F:protein disulfide isomerase activity;	P:cell redox homeostasis;
NC_034184.1	11	DMR_11	38262009	38262972	-99.0138752628642	NC_034184.1	38200547	38262600	-	XM_020495136.1	path1	Q8NEN9 Q86WE0 Q86WE5 Q9UFF1	PDZ domain-containing protein 8 {ECO:0000305}	Sarcoma antigen NY-SAR-84/NY-SAR-104 {ECO:0000303|PubMed:12601173};	PF00130;	GO:0005789;GO:0016021;GO:0016020;GO:0044233;GO:0005739;GO:0008289;GO:0046872;GO:0007010;GO:0035556;GO:0006869;GO:0051560;GO:1990456;GO:0022604;GO:0016032;	C:endoplasmic reticulum membrane; C:integral component of membrane; C:membrane; C:mitochondria-associated endoplasmic reticulum membrane; C:mitochondrion;	F:lipid binding; F:metal ion binding;	P:cytoskeleton organization; P:intracellular signal transduction; P:lipid transport; P:mitochondrial calcium ion homeostasis; P:mitochondrion-endoplasmic reticulum membrane tethering; P:regulation of cell morphogenesis; P:viral process;
NC_034185.1	12	DMR_65	21725174	21725731	-62.5454047355632	NC_034185.1	21703342	21729837	-	XM_020497407.1	path1	Q06HQ7	Phospholipase B1, membrane-associated	Phospholipase B/lipase;	PF00657;	GO:0016324;GO:0031526;GO:0016021;GO:0004622;GO:0004623;GO:0102567;GO:0102568;GO:0050253;GO:0016042;GO:0006644;	C:apical plasma membrane; C:brush border membrane; C:integral component of membrane;	F:lysophospholipase activity; F:phospholipase A2 activity; F:phospholipase A2 activity (consuming 1,2-dipalmitoylphosphatidylcholine); F:phospholipase A2 activity consuming 1,2-dioleoylphosphatidylethanolamine); F:retinyl-palmitate esterase activity;	P:lipid catabolic process; P:phospholipid metabolic process;
NC_034186.1	13	DMR_3	3676479	3677368	-136.181743653211	NC_034186.1	3666690	3690653	+	XM_020497426.1	path1	Q98SJ5	Single-minded homolog 1-A		PF00989;PF08447;PF06621;	GO:0005634;GO:0003677;GO:0000981;GO:0046983;GO:0007411;GO:0021536;GO:0071542;GO:0021979;GO:0035776;GO:0048793;GO:0006357;	C:nucleus;	F:DNA binding; F:DNA-binding transcription factor activity, RNA polymerase II-specific; F:protein dimerization activity;	P:axon guidance; P:diencephalon development; P:dopaminergic neuron differentiation; P:hypothalamus cell differentiation; P:pronephric proximal tubule development; P:pronephros development; P:regulation of transcription by RNA polymerase II;
NC_034186.1	13	DMR_133	29415814	29416024	-45.6140411306984	NC_034186.1	29395345	29452504	-	XM_020498586.1	path1	Q02643 Q99863	Growth hormone-releasing hormone receptor	Growth hormone-releasing factor receptor;	PF00002;PF02793;	GO:0009986;GO:0005737;GO:0016021;GO:0005637;GO:0016363;GO:0005640;GO:0005886;GO:0042383;GO:0030141;GO:0008528;GO:0004930;GO:0019838;GO:0016520;GO:0017046;GO:0007190;GO:0007189;GO:0019933;GO:0048469;GO:0007166;GO:0071333;GO:0032869;GO:0008340;GO:0007186;GO:0030252;GO:0042445;GO:0007595;GO:0048609;GO:0008284;GO:0046010;GO:0060124;GO:0043568;GO:0040018;GO:0033143;GO:0051246;GO:0043627;GO:0051384;GO:…	C:cell surface; C:cytoplasm; C:integral component of membrane; C:nuclear inner membrane; C:nuclear matrix; C:nuclear outer membrane; C:plasma membrane; C:sarcolemma; C:secretory granule;	F:G protein-coupled peptide receptor activity; F:G protein-coupled receptor activity; F:growth factor binding; F:growth hormone-releasing hormone receptor activity; F:peptide hormone binding;	P:activation of adenylate cyclase activity; P:adenylate cyclase-activating G protein-coupled receptor signaling pathway; P:cAMP-mediated signaling; P:cell maturation; P:cell surface receptor signaling pathway; P:cellular response to glucose stimulus; P:cellular response to insulin stimulus; P:determination of adult lifespan; P:G protein-coupled receptor signaling pathway; P:growth hormone secreti…
NC_034188.1	15	DMR_183	46163949	46164509	-38.7501519552515	NC_034188.1	46153962	46176283	-	XM_020501880.1	path1	Q861Q9	T-box transcription factor TBX4		PF00907;	GO:0005634;GO:0003677;GO:0003700;GO:0035108;GO:0048705;	C:nucleus;	F:DNA binding; F:DNA-binding transcription factor activity;	P:limb morphogenesis; P:skeletal system morphogenesis;
NC_034188.1	15	DMR_16	48104780	48105301	-95.6051263102985	NC_034188.1	48091190	48114158	+	XM_020503200.1	path1	O35054	Claudin-4 {ECO:0000303|PubMed:20921420}	Clostridium perfringens enterotoxin receptor {ECO:0000303|PubMed:9334247};	PF00822;	GO:0016324;GO:0016327;GO:0009925;GO:0005923;GO:0034707;GO:0016021;GO:0005887;GO:0016328;GO:0005886;GO:0005254;GO:0042802;GO:0005198;GO:0016338;GO:0007623;GO:0061436;GO:0007565;GO:0070293;GO:0032570;	C:apical plasma membrane; C:apicolateral plasma membrane; C:basal plasma membrane; C:bicellular tight junction; C:chloride channel complex; C:integral component of membrane; C:integral component of plasma membrane; C:lateral plasma membrane; C:plasma membrane;	F:chloride channel activity; F:identical protein binding; F:structural molecule activity;	P:calcium-independent cell-cell adhesion via plasma membrane cell-adhesion molecules; P:circadian rhythm; P:establishment of skin barrier; P:female pregnancy; P:renal absorption; P:response to progesterone;
NC_034188.1	15	DMR_15	18929948	18930550	-96.0933183799236	NC_034188.1	18897386	18938968	-	XM_020502492.1	path1	P41233 B1AWZ8	ATP-binding cassette sub-family A member 1	ATP-binding cassette transporter 1;	PF00005;	GO:0009986;GO:0030139;GO:0009897;GO:0005794;GO:0005887;GO:0043231;GO:0045121;GO:0048471;GO:0045335;GO:0005886;GO:0008509;GO:0034186;GO:0034188;GO:0034185;GO:0005524;GO:0016887;GO:0042626;GO:0051117;GO:0017127;GO:0008035;GO:0005319;GO:0090554;GO:0090556;GO:0005548;GO:0005102;GO:0031267;GO:0019905;GO:0007189;GO:0071397;GO:0071222;GO:0071404;GO:0071300;GO:0033344;GO:0042632;GO:0008203;GO:0030301;GO:…	C:cell surface; C:endocytic vesicle; C:external side of plasma membrane; C:Golgi apparatus; C:integral component of plasma membrane; C:intracellular membrane-bounded organelle; C:membrane raft; C:perinuclear region of cytoplasm; C:phagocytic vesicle; C:plasma membrane;	F:anion transmembrane transporter activity; F:apolipoprotein A-I binding; F:apolipoprotein A-I receptor activity; F:apolipoprotein binding; F:ATP binding; F:ATPase activity; F:ATPase activity, coupled to transmembrane movement of substances; F:ATPase binding; F:cholesterol transporter activity; F:high-density lipoprotein particle binding; F:lipid transporter activity; F:phosphatidylcholine-transl…	P:adenylate cyclase-activating G protein-coupled receptor signaling pathway; P:cellular response to cholesterol; P:cellular response to lipopolysaccharide; P:cellular response to low-density lipoprotein particle stimulus; P:cellular response to retinoic acid; P:cholesterol efflux; P:cholesterol homeostasis; P:cholesterol metabolic process; P:cholesterol transport; P:endosomal transport; P:G prote…
NC_034190.1	17	DMR_18	28540204	28540852	-92.5722511625565	NC_034190.1	28441565	28585537	-	XM_020507116.1	path1	O42422	Ephrin type-A receptor 7	EPH-like kinase 11;Tyrosine-protein kinase receptor CEPHA7;	PF14575;PF01404;PF00041;PF07714;PF00536;	GO:0098978;GO:0005887;GO:0043005;GO:0043235;GO:0005524;GO:0008046;GO:0045499;GO:0005004;GO:0004713;GO:0004714;GO:0005005;GO:0006915;GO:0007411;GO:0007420;GO:0048755;GO:0048013;GO:0048671;GO:0051964;GO:0072178;GO:0016310;GO:0043525;GO:0001934;GO:0022407;GO:0043281;GO:0070372;GO:0050730;GO:0099175;GO:0031952;GO:0031290;GO:0007169;	C:glutamatergic synapse; C:integral component of plasma membrane; C:neuron projection; C:receptor complex;	F:ATP binding; F:axon guidance receptor activity; F:chemorepellent activity; F:GPI-linked ephrin receptor activity; F:protein tyrosine kinase activity; F:transmembrane receptor protein tyrosine kinase activity; F:transmembrane-ephrin receptor activity;	P:apoptotic process; P:axon guidance; P:brain development; P:branching morphogenesis of a nerve; P:ephrin receptor signaling pathway; P:negative regulation of collateral sprouting; P:negative regulation of synapse assembly; P:nephric duct morphogenesis; P:phosphorylation; P:positive regulation of neuron apoptotic process; P:positive regulation of protein phosphorylation; P:regulation of cell-cell…
NC_034193.1	20	DMR_85	17711170	17711363	-53.3105959739094	NC_034193.1	17681417	17733511	-	XM_020454573.1	path1	O75783 A2IDC0 A2IDC1 Q0VAX4 Q9NQ85	Rhomboid-related protein 1	Rhomboid-like protein 1;	PF01694;	GO:0005887;GO:0016020;GO:0004252;GO:0007165;	C:integral component of plasma membrane; C:membrane;	F:serine-type endopeptidase activity;	P:signal transduction;
NC_034194.1	21	DMR_159	14481587	14481746	-42.4749359108552	NC_034194.1	14330493	14498378	-	XM_020455546.1	path1	Q5VXU1 Q8IYR4 Q8TF67	Sodium/potassium-transporting ATPase subunit beta-1-interacting protein 2	Protein FAM77B;T-cell lymphoma breakpoint-associated target protein 1;	PF05640;	GO:0016021;GO:0005886;GO:0002028;	C:integral component of membrane; C:plasma membrane;		P:regulation of sodium ion transport;
NC_034196.1	23	DMR_79	34378490	34378864	-54.1935271806057	NC_034196.1	34346172	34396914	-	XM_020457260.1	path1	Q6KC79 Q6KCD6 Q6N080 Q6ZT92 Q7Z2E6 Q8N4M5 Q9Y6Y3 Q9Y6Y4	Nipped-B-like protein	Delangin;SCC2 homolog;	PF12765;PF12830;	GO:0000785;GO:0070062;GO:0032039;GO:0000790;GO:0000228;GO:0005654;GO:0005634;GO:0090694;GO:0032116;GO:0003682;GO:0070087;GO:0042826;GO:0036033;GO:0008022;GO:0047485;GO:0007420;GO:0034613;GO:0006974;GO:0071481;GO:0050890;GO:0071921;GO:0048589;GO:0006302;GO:0042471;GO:0048557;GO:0035115;GO:0048703;GO:0034087;GO:0071169;GO:0035261;GO:0048592;GO:0060325;GO:0045444;GO:0035136;GO:0061010;GO:0007507;GO:…	C:chromatin; C:extracellular exosome; C:integrator complex; C:nuclear chromatin; C:nuclear chromosome; C:nucleoplasm; C:nucleus; C:Scc2-Scc4 cohesin loading complex; C:SMC loading complex;	F:chromatin binding; F:chromo shadow domain binding; F:histone deacetylase binding; F:mediator complex binding; F:protein C-terminus binding; F:protein N-terminus binding;	P:brain development; P:cellular protein localization; P:cellular response to DNA damage stimulus; P:cellular response to X-ray; P:cognition; P:cohesin loading; P:developmental growth; P:double-strand break repair; P:ear morphogenesis; P:embryonic digestive tract morphogenesis; P:embryonic forelimb morphogenesis; P:embryonic viscerocranium morphogenesis; P:establishment of mitotic sister chromatid…
NC_034196.1	23	DMR_32	35820010	35820352	-78.4207076230674	NC_034196.1	35812599	35843775	+	XM_020457788.1	path1	P63329 P12816 P20652 Q6LDJ8 Q9WUV7 Q9Z1I5	Serine/threonine-protein phosphatase 2B catalytic subunit alpha isoform	CAM-PRP catalytic subunit;Calmodulin-dependent calcineurin A subunit alpha isoform;	PF00149;	GO:0005955;GO:0005737;GO:0009898;GO:0005829;GO:0043197;GO:0098978;GO:0016020;GO:0005739;GO:0005654;GO:0042383;GO:0098685;GO:0045202;GO:0030018;GO:0004723;GO:0005516;GO:0033192;GO:0016018;GO:0019899;GO:0046872;GO:0004721;GO:0046982;GO:0004722;GO:0007420;GO:0097720;GO:0033173;GO:0006816;GO:0014898;GO:0035690;GO:0071333;GO:0060079;GO:0000082;GO:0033555;GO:0045955;GO:0035562;GO:0050774;GO:0046676;GO:…	C:calcineurin complex; C:cytoplasm; C:cytoplasmic side of plasma membrane; C:cytosol; C:dendritic spine; C:glutamatergic synapse; C:membrane; C:mitochondrion; C:nucleoplasm; C:sarcolemma; C:Schaffer collateral - CA1 synapse; C:synapse; C:Z disc;	F:calcium-dependent protein serine/threonine phosphatase activity; F:calmodulin binding; F:calmodulin-dependent protein phosphatase activity; F:cyclosporin A binding; F:enzyme binding; F:metal ion binding; F:phosphoprotein phosphatase activity; F:protein heterodimerization activity; F:protein serine/threonine phosphatase activity;	P:brain development; P:calcineurin-mediated signaling; P:calcineurin-NFAT signaling cascade; P:calcium ion transport; P:cardiac muscle hypertrophy in response to stress; P:cellular response to drug; P:cellular response to glucose stimulus; P:excitatory postsynaptic potential; P:G1/S transition of mitotic cell cycle; P:multicellular organismal response to stress; P:negative regulation of calcium i…
NC_034197.1	24	DMR_1	34452958	34454032	-211.049891804412	NC_034197.1	34449336	34552910	+	XM_020458937.1	path1	Q8VD04 A2AEW7 O35693 Q3T9C3 Q69ZP9	GRIP1-associated protein 1	HCMV-interacting protein;		GO:0030424;GO:0030054;GO:0005829;GO:0030425;GO:0098998;GO:0098978;GO:0043231;GO:0005654;GO:0098837;GO:0055038;GO:0098887;GO:1905244;GO:0099152;GO:0099158;	C:axon; C:cell junction; C:cytosol; C:dendrite; C:extrinsic component of postsynaptic early endosome membrane; C:glutamatergic synapse; C:intracellular membrane-bounded organelle; C:nucleoplasm; C:postsynaptic recycling endosome; C:recycling endosome membrane;		P:neurotransmitter receptor transport, endosome to postsynaptic membrane; P:regulation of modification of synaptic structure; P:regulation of neurotransmitter receptor transport, endosome to postsynaptic membrane; P:regulation of recycling endosome localization within postsynapse;
NC_034198.1	25	DMR_160	24357072	24357228	-42.4060550173982	NC_034198.1	24179883	24381837	+	XM_020460555.1	path1	Q02156 B0LPH7 Q32MQ3 Q53SL4 Q53SM5 Q9UE81	Protein kinase C epsilon type	nPKC-epsilon;	PF00130;PF00168;PF00069;PF00433;	GO:0071944;GO:0005737;GO:0005856;GO:0005829;GO:0005783;GO:0005794;GO:0005739;GO:0005634;GO:0048471;GO:0005886;GO:0071889;GO:0003785;GO:0005524;GO:0004699;GO:0008047;GO:0019899;GO:0035276;GO:0046872;GO:0004697;GO:0004674;GO:0030546;GO:0006915;GO:0007155;GO:0007049;GO:0051301;GO:0071361;GO:0071456;GO:0071380;GO:0038096;GO:0035556;GO:0031663;GO:0035641;GO:0002281;GO:0031397;GO:2000650;GO:0018105;GO:…	C:cell periphery; C:cytoplasm; C:cytoskeleton; C:cytosol; C:endoplasmic reticulum; C:Golgi apparatus; C:mitochondrion; C:nucleus; C:perinuclear region of cytoplasm; C:plasma membrane;	F:14-3-3 protein binding; F:actin monomer binding; F:ATP binding; F:calcium-independent protein kinase C activity; F:enzyme activator activity; F:enzyme binding; F:ethanol binding; F:metal ion binding; F:protein kinase C activity; F:protein serine/threonine kinase activity; F:receptor activator activity;	P:apoptotic process; P:cell adhesion; P:cell cycle; P:cell division; P:cellular response to ethanol; P:cellular response to hypoxia; P:cellular response to prostaglandin E stimulus; P:Fc-gamma receptor signaling pathway involved in phagocytosis; P:intracellular signal transduction; P:lipopolysaccharide-mediated signaling pathway; P:locomotory exploration behavior; P:macrophage activation involved…
NC_034199.1	26	DMR_77	7611254	7611570	-54.7325306894834	NC_034199.1	7600005	7690508	+	XM_020461631.1	path1	Q8N7J9	Diacylglycerol kinase eta	Diglyceride kinase eta;	PF00130;PF00609;PF00781;PF00169;PF07647;	GO:0005737;GO:0005768;GO:0005886;GO:0005524;GO:0004143;GO:0046872;GO:0003951;GO:0046339;GO:0046486;GO:0035556;GO:0046834;GO:0046473;GO:0030168;GO:0051259;GO:0007205;	C:cytoplasm; C:endosome; C:plasma membrane;	F:ATP binding; F:diacylglycerol kinase activity; F:metal ion binding; F:NAD+ kinase activity;	P:diacylglycerol metabolic process; P:glycerolipid metabolic process; P:intracellular signal transduction; P:lipid phosphorylation; P:phosphatidic acid metabolic process; P:platelet activation; P:protein complex oligomerization; P:protein kinase C-activating G protein-coupled receptor signaling pathway;
NC_034200.1	27	DMR_129	2138428	2138606	-46.3317435753563	NC_034200.1	2097980	2163495	-	XM_020462712.1	path1	Q3TUF7 Q6PGF8 Q80TI2 Q8CG86	YEATS domain-containing protein 2 {ECO:0000305}		PF03366;	GO:0005671;GO:0072686;GO:0005634;GO:0042393;GO:0140030;GO:0017025;GO:0043966;GO:0000122;GO:0045892;	C:Ada2/Gcn5/Ada3 transcription activator complex; C:mitotic spindle; C:nucleus;	F:histone binding; F:modification-dependent protein binding; F:TBP-class protein binding;	P:histone H3 acetylation; P:negative regulation of transcription by RNA polymerase II; P:negative regulation of transcription, DNA-templated;
NC_034200.1	27	DMR_121	25374455	25374642	-47.6546034094568	NC_034200.1	25368064	25375124	-	XM_020463221.1	path1	P79815	Serotransferrin		PF00405;	GO:0005615;GO:0046872;GO:0006811;GO:0055072;	C:extracellular space;	F:metal ion binding;	P:ion transport; P:iron ion homeostasis;
NC_034201.1	28	DMR_179	44703125	44703327	-39.0193551481776	NC_034201.1	44683957	44787551	-	XM_020464133.1	path1	A3RK75	Forkhead box protein O1-B		PF00250;PF16676;PF16675;	GO:0005737;GO:0005634;GO:0003700;GO:0000981;GO:0043565;GO:0008134;GO:0042593;GO:0008286;GO:0001945;GO:0000122;GO:0045944;	C:cytoplasm; C:nucleus;	F:DNA-binding transcription factor activity; F:DNA-binding transcription factor activity, RNA polymerase II-specific; F:sequence-specific DNA binding; F:transcription factor binding;	P:glucose homeostasis; P:insulin receptor signaling pathway; P:lymph vessel development; P:negative regulation of transcription by RNA polymerase II; P:positive regulation of transcription by RNA polymerase II;
NC_034201.1	28	DMR_33	33570753	33571225	-76.4733623752264	NC_034201.1	33373110	33718717	-	XM_020464237.1	path1	Q96DH6 Q7Z6M7 Q8N9T4	RNA-binding protein Musashi homolog 2		PF00076;	GO:0005737;GO:0005844;GO:1990904;GO:0008266;GO:0003723;GO:0048864;	C:cytoplasm; C:polysome; C:ribonucleoprotein complex;	F:poly(U) RNA binding; F:RNA binding;	P:stem cell development;
NW_018086977.1	NA	DMR_102	1236665	1236889	-50.1978052133362	NW_018086977.1	1166902	1307093	+	XM_020468255.1	path1	Q5R7F5	Semaphorin-6D		PF01437;PF01403;	GO:0016021;GO:0005886;GO:0030154;GO:0007399;	C:integral component of membrane; C:plasma membrane;		P:cell differentiation; P:nervous system development;
NW_018087070.1	NA	DMR_84	95087	95446	-53.5248052937396	NW_018087070.1	88065	110031	+	XM_020468751.1	path1	A2VDQ7	Zinc finger protein 420		PF01352;PF00096;	GO:0005634;GO:0003677;GO:0046872;GO:0006355;	C:nucleus;	F:DNA binding; F:metal ion binding;	P:regulation of transcription, DNA-templated;
NW_018090278.1	NA	DMR_21	46666	47046	-91.6711821642426	NW_018090278.1	44782	52010	+	XM_020473289.1	path1	P48538	Galectin-1	14 kDa lectin;Beta-galactoside-binding lectin L-14-I;Galaptin;Lactose-binding lectin 1;Lectin galactoside-binding soluble 1;S-Lac lectin 1;	PF00337;	GO:0005737;GO:0005615;GO:0030246;GO:0006915;GO:0045445;GO:0002317;GO:0046598;GO:0031295;	C:cytoplasm; C:extracellular space;	F:carbohydrate binding;	P:apoptotic process; P:myoblast differentiation; P:plasma cell differentiation; P:positive regulation of viral entry into host cell; P:T cell costimulation;
DMR + 5Kbp around
Hypermethylated for hatchery indivduals
chr	LG	Name_DMRs	start	end	Meth_areaStat	ScaffoldName	FromPosition	ToPosition	Sense	TranscriptName	TranscriptPath	GeneAccession	GeneName	GeneAltNames	GenePfam	GeneGo	CellularComponent	MolecularFunction	BiologicalProcess
NC_034174.1	1	DMR_164	26982974	26993097	-42.0267675475987	NC_034174.1	26977717	27002946	-	XM_020485824.1	path1	Q96IQ3 Q9H5N3 Q9H5T7 Q9NUJ6 Q9NXR0	Ubiquitin carboxyl-terminal hydrolase 48	Deubiquitinating enzyme 48;Ubiquitin thioesterase 48;Ubiquitin-specific peptidase 48;Ubiquitin-specific protease 48;Ubiquitin-specific-processing protease 48;	PF00443;	GO:0005829;GO:0005739;GO:0005654;GO:0004197;GO:0004843;GO:0016579;GO:0006511;	C:cytosol; C:mitochondrion; C:nucleoplasm;	F:cysteine-type endopeptidase activity; F:thiol-dependent ubiquitin-specific protease activity;	P:protein deubiquitination; P:ubiquitin-dependent protein catabolic process;
NC_034174.1	1	DMR_164	26982974	26993097	-42.0267675475987	NC_034174.1	26977717	27002946	-	XM_020485832.1	path1	Q96IQ3 Q9H5N3 Q9H5T7 Q9NUJ6 Q9NXR0	Ubiquitin carboxyl-terminal hydrolase 48	Deubiquitinating enzyme 48;Ubiquitin thioesterase 48;Ubiquitin-specific peptidase 48;Ubiquitin-specific protease 48;Ubiquitin-specific-processing protease 48;	PF00443;	GO:0005829;GO:0005739;GO:0005654;GO:0004197;GO:0004843;GO:0016579;GO:0006511;	C:cytosol; C:mitochondrion; C:nucleoplasm;	F:cysteine-type endopeptidase activity; F:thiol-dependent ubiquitin-specific protease activity;	P:protein deubiquitination; P:ubiquitin-dependent protein catabolic process;
NC_034174.1	1	DMR_38	33746609	33756816	-74.6500782287567	NC_034174.1	33740537	33787226	+	XM_020463485.1	path1	Q5T7P8 B1AMB8 B3KPK1	Synaptotagmin-6	Synaptotagmin VI;	PF00168;	GO:0030054;GO:0005829;GO:0070382;GO:0019898;GO:0098978;GO:0016021;GO:0099699;GO:0097038;GO:0005886;GO:0030672;GO:0005509;GO:0005544;GO:0048306;GO:0030276;GO:0001786;GO:0042803;GO:0000149;GO:0019905;GO:0060478;GO:0017156;GO:0071277;GO:0099525;GO:0017158;GO:0014059;GO:0016192;	C:cell junction; C:cytosol; C:exocytic vesicle; C:extrinsic component of membrane; C:glutamatergic synapse; C:integral component of membrane; C:integral component of synaptic membrane; C:perinuclear endoplasmic reticulum; C:plasma membrane; C:synaptic vesicle membrane;	F:calcium ion binding; F:calcium-dependent phospholipid binding; F:calcium-dependent protein binding; F:clathrin binding; F:phosphatidylserine binding; F:protein homodimerization activity; F:SNARE binding; F:syntaxin binding;	P:acrosomal vesicle exocytosis; P:calcium ion regulated exocytosis; P:cellular response to calcium ion; P:presynaptic dense core vesicle exocytosis; P:regulation of calcium ion-dependent exocytosis; P:regulation of dopamine secretion; P:vesicle-mediated transport;
NC_034175.1	2	DMR_125	67534627	67545282	-46.6318945520832	NC_034175.1	67535160	67537567	-	XR_002257019.1	path1	Q6PFX9 Q8BX62	Poly [ADP-ribose] polymerase tankyrase-1 {ECO:0000305}	ADP-ribosyltransferase diphtheria toxin-like 5;Protein poly-ADP-ribosyltransferase tankyrase-1 {ECO:0000305};TRF1-interacting ankyrin-related ADP-ribose polymerase 1;Tankyrase-1;	PF00023;PF12796;PF13606;PF00644;PF07647;	GO:0000781;GO:0005737;GO:0005829;GO:0005794;GO:0000139;GO:0005815;GO:0097431;GO:0016604;GO:0000784;GO:0031965;GO:0005643;GO:0005654;GO:0005634;GO:0042393;GO:0003950;GO:1990404;GO:0008270;GO:0051301;GO:0031670;GO:0051028;GO:1904908;GO:1904357;GO:1904743;GO:0018105;GO:0018107;GO:0090263;GO:0051973;GO:1904355;GO:0032212;GO:0045944;GO:0006471;GO:0070213;GO:0070198;GO:0070212;GO:0000209;GO:0015031;GO:…	C:chromosome, telomeric region; C:cytoplasm; C:cytosol; C:Golgi apparatus; C:Golgi membrane; C:microtubule organizing center; C:mitotic spindle pole; C:nuclear body; C:nuclear chromosome, telomeric region; C:nuclear membrane; C:nuclear pore; C:nucleoplasm; C:nucleus;	F:histone binding; F:NAD+ ADP-ribosyltransferase activity; F:protein ADP-ribosylase activity; F:zinc ion binding;	P:cell division; P:cellular response to nutrient; P:mRNA transport; P:negative regulation of maintenance of mitotic sister chromatid cohesion, telomeric; P:negative regulation of telomere maintenance via telomere lengthening; P:negative regulation of telomeric DNA binding; P:peptidyl-serine phosphorylation; P:peptidyl-threonine phosphorylation; P:positive regulation of canonical Wnt signaling pat…
NC_034176.1	3	DMR_8	37397531	37408230	-122.365492326102	NC_034176.1	37346443	37401153	-	XM_020465756.1	path1	Q5JUK3 B3KXF7 B7ZVY4 B9EGP2 G5E9V0 Q9P2C5	Potassium channel subfamily T member 1	KCa4.1;	PF03493;PF07885;	GO:0016021;GO:0005886;GO:0005228;GO:0015271;GO:0042391;	C:integral component of membrane; C:plasma membrane;	F:intracellular sodium activated potassium channel activity; F:outward rectifier potassium channel activity;	P:regulation of membrane potential;
NC_034176.1	3	DMR_203	49028319	49038629	-33.6911054016853	NC_034176.1	49015115	49043819	-	XM_020476867.1	path1	Q805F9	DNA damage-binding protein 1	DDB p127 subunit;Damage-specific DNA-binding protein 1;UV-damaged DNA-binding factor;	PF03178;	GO:0080008;GO:0031464;GO:0031465;GO:0005737;GO:0005654;GO:0005634;GO:0003684;GO:0006281;GO:0043161;GO:0016567;	C:Cul4-RING E3 ubiquitin ligase complex; C:Cul4A-RING E3 ubiquitin ligase complex; C:Cul4B-RING E3 ubiquitin ligase complex; C:cytoplasm; C:nucleoplasm; C:nucleus;	F:damaged DNA binding;	P:DNA repair; P:proteasome-mediated ubiquitin-dependent protein catabolic process; P:protein ubiquitination;
NC_034176.1	3	DMR_120	1801454	1812228	-47.6548152825568	NC_034176.1	1807051	1840101	-	XM_020467217.1	path1	O57321	Excitatory amino acid transporter 1 {ECO:0000303|PubMed:9425012}	SEAAT1 {ECO:0000303|PubMed:9425012};Sodium-dependent glutamate/aspartate transporter {ECO:0000303|PubMed:17008380};	PF00375;	GO:0005887;GO:0015501;GO:0005314;GO:0046872;GO:1902476;GO:0070779;GO:0140009;GO:0098712;GO:0071805;	C:integral component of plasma membrane;	F:glutamate:sodium symporter activity; F:high-affinity glutamate transmembrane transporter activity; F:metal ion binding;	P:chloride transmembrane transport; P:D-aspartate import across plasma membrane; P:L-aspartate import across plasma membrane; P:L-glutamate import across plasma membrane; P:potassium ion transmembrane transport;
NC_034176.1	3	DMR_62	34654372	34664588	-62.8129962050619	NC_034176.1	34658082	34666461	-	XM_020474921.1	path1	Q8WV70 Q8WY75 Q9H6Q8	ELMO domain-containing protein 3	RNA-binding motif and ELMO domain-containing protein 1;RNA-binding motif protein 29;RNA-binding protein 29;	PF04727;	GO:0005737;GO:0005856;GO:0060091;GO:0032420;GO:0043547;	C:cytoplasm; C:cytoskeleton; C:kinocilium; C:stereocilium;		P:positive regulation of GTPase activity;
NC_034176.1	3	DMR_51	57574651	57584873	-65.7330620931838	NC_034176.1	57554022	57675569	-	XM_020478473.1	path1	Q7M4L6 Q96IE8	SH2 domain-containing adapter protein F		PF00017;	GO:0001784;GO:0006915;		F:phosphotyrosine residue binding;	P:apoptotic process;
NC_034177.1	4	DMR_70	76091394	76101709	-57.8949472766322	NC_034177.1	76085122	76095705	+	XM_020481982.1	path1	Q9JK11 Q9JK10 Q9R0D9 Q9WUE9 Q9WUF0	Reticulon-4	Foocen;Glut4 vesicle 20 kDa protein;Neurite outgrowth inhibitor;	PF02453;	GO:0030054;GO:0005737;GO:0005783;GO:0098826;GO:0098978;GO:0030176;GO:0016021;GO:0099061;GO:0005622;GO:0043209;GO:0043005;GO:0043025;GO:0005635;GO:0005886;GO:0032991;GO:0044877;GO:0007568;GO:0007413;GO:0120078;GO:0035441;GO:0071456;GO:0022009;GO:0021801;GO:0071787;GO:1990809;GO:0071786;GO:0002523;GO:0030517;GO:0050771;GO:0045665;GO:0010977;GO:0070571;GO:2001213;GO:0051292;GO:0021553;GO:0048709;GO:…	C:cell junction; C:cytoplasm; C:endoplasmic reticulum; C:endoplasmic reticulum tubular network membrane; C:glutamatergic synapse; C:integral component of endoplasmic reticulum membrane; C:integral component of membrane; C:integral component of postsynaptic density membrane; C:intracellular; C:myelin sheath; C:neuron projection; C:neuronal cell body; C:nuclear envelope; C:plasma membrane; C:protei…	F:protein-containing complex binding;	P:aging; P:axonal fasciculation; P:cell adhesion involved in sprouting angiogenesis; P:cell migration involved in vasculogenesis; P:cellular response to hypoxia; P:central nervous system vasculogenesis; P:cerebral cortex radial glia guided migration; P:endoplasmic reticulum tubular network formation; P:endoplasmic reticulum tubular network membrane organization; P:endoplasmic reticulum tubular ne…
NC_034177.1	4	DMR_68	47696284	47706625	-59.6322105513625	NC_034177.1	47695604	47698843	+	XM_020479895.1	path1	Q6DBY9 Q4QRG8	Carbohydrate sulfotransferase 1	Keratan sulfate Gal-6 sulfotransferase;	PF00685;	GO:0000139;GO:0016021;GO:0005802;GO:0045130;GO:0001517;GO:0005975;GO:0042339;GO:0006044;GO:0006790;	C:Golgi membrane; C:integral component of membrane; C:trans-Golgi network;	F:keratan sulfotransferase activity; F:N-acetylglucosamine 6-O-sulfotransferase activity;	P:carbohydrate metabolic process; P:keratan sulfate metabolic process; P:N-acetylglucosamine metabolic process; P:sulfur compound metabolic process;
NC_034177.1	4	DMR_42	12603934	12614215	-70.366060618433	NC_034177.1	12603150	12611969	+	XM_020480355.1	path1	Q0MQH9	NADH dehydrogenase [ubiquinone] iron-sulfur protein 7, mitochondrial	Complex I-20kD;NADH-ubiquinone oxidoreductase 20 kDa subunit;	PF01058;	GO:0005747;GO:0051539;GO:0046872;GO:0008137;GO:0048038;GO:0009060;GO:0015990;GO:0032981;	C:mitochondrial respiratory chain complex I;	F:4 iron, 4 sulfur cluster binding; F:metal ion binding; F:NADH dehydrogenase (ubiquinone) activity; F:quinone binding;	P:aerobic respiration; P:electron transport coupled proton transport; P:mitochondrial respiratory chain complex I assembly;
NC_034177.1	4	DMR_42	12603934	12614215	-70.366060618433	NC_034177.1	12603150	12612071	+	XM_020480354.1	path1	Q0MQH9	NADH dehydrogenase [ubiquinone] iron-sulfur protein 7, mitochondrial	Complex I-20kD;NADH-ubiquinone oxidoreductase 20 kDa subunit;	PF01058;	GO:0005747;GO:0051539;GO:0046872;GO:0008137;GO:0048038;GO:0009060;GO:0015990;GO:0032981;	C:mitochondrial respiratory chain complex I;	F:4 iron, 4 sulfur cluster binding; F:metal ion binding; F:NADH dehydrogenase (ubiquinone) activity; F:quinone binding;	P:aerobic respiration; P:electron transport coupled proton transport; P:mitochondrial respiratory chain complex I assembly;
NC_034178.1	5	DMR_9	67468918	67479494	-108.383562043026	NC_034178.1	67466678	67482746	-	XR_002255532.1	path1	P35285 Q3UCA7 Q91VD4	Ras-related protein Rab-22A	Rab-14;	PF00071;	GO:0015629;GO:0005769;GO:0010008;GO:0005770;GO:0045335;GO:0030670;GO:0005886;GO:0001726;GO:0019003;GO:0005525;GO:0003924;GO:0006897;GO:0007032;GO:0006886;GO:0032482;GO:0097494;	C:actin cytoskeleton; C:early endosome; C:endosome membrane; C:late endosome; C:phagocytic vesicle; C:phagocytic vesicle membrane; C:plasma membrane; C:ruffle;	F:GDP binding; F:GTP binding; F:GTPase activity;	P:endocytosis; P:endosome organization; P:intracellular protein transport; P:Rab protein signal transduction; P:regulation of vesicle size;
NC_034178.1	5	DMR_95	53636944	53647124	-51.5337974535702	NC_034178.1	53629202	53648612	+	XM_020483674.1	path1	Q9NRA8 B1AKL2 B1AKL3 B2RBF1 Q8NCF2 Q9H708	Eukaryotic translation initiation factor 4E transporter	Eukaryotic translation initiation factor 4E nuclear import factor 1;	PF10477;	GO:0005737;GO:0005829;GO:0043231;GO:0016020;GO:0016607;GO:0005634;GO:0000932;GO:0016605;GO:0003729;GO:0008565;GO:0003723;GO:0045665;GO:0017148;GO:0019827;	C:cytoplasm; C:cytosol; C:intracellular membrane-bounded organelle; C:membrane; C:nuclear speck; C:nucleus; C:P-body; C:PML body;	F:mRNA binding; F:protein transporter activity; F:RNA binding;	P:negative regulation of neuron differentiation; P:negative regulation of translation; P:stem cell population maintenance;
NC_034179.1	6	DMR_211	28481910	28492108	-28.7609788202053	NC_034179.1	28436789	28680822	+	XM_020485490.1	path1	A6QNS3 Q29RJ4	Active breakpoint cluster region-related protein		PF00168;PF00169;PF00620;PF00621;	GO:0005096;GO:0005089;GO:0035556;GO:0035023;		F:GTPase activator activity; F:Rho guanyl-nucleotide exchange factor activity;	P:intracellular signal transduction; P:regulation of Rho protein signal transduction;
NC_034179.1	6	DMR_27	25421387	25431765	-82.4119852817089	NC_034179.1	25429287	25433642	-	XM_020485440.1	path1	P13731 P29042	Serpin H1	47 kDa heat shock protein;Collagen-binding protein;	PF00079;	GO:0005783;GO:0005788;GO:0005793;GO:0005615;GO:0045121;GO:0005518;GO:0004867;GO:0051082;GO:0003433;GO:0032964;GO:0030199;GO:0010951;GO:0051604;	C:endoplasmic reticulum; C:endoplasmic reticulum lumen; C:endoplasmic reticulum-Golgi intermediate compartment; C:extracellular space; C:membrane raft;	F:collagen binding; F:serine-type endopeptidase inhibitor activity; F:unfolded protein binding;	P:chondrocyte development involved in endochondral bone morphogenesis; P:collagen biosynthetic process; P:collagen fibril organization; P:negative regulation of endopeptidase activity; P:protein maturation;
NC_034180.1	7	DMR_168	6124829	6135306	-40.9265249673703	NC_034180.1	6134940	6220595	-	XM_020487405.1	path1	O35413 Q923T8	Sorbin and SH3 domain-containing protein 2	Arg-binding protein 2;Arg/Abl-interacting protein 2;Neural ArgBP2;Sorbin;	PF00018;PF14604;PF02208;	GO:0016324;GO:0030425;GO:0005925;GO:0030027;GO:0043025;GO:0048471;GO:0005886;GO:0014069;GO:0003676;GO:0007015;GO:0061049;GO:0007219;	C:apical plasma membrane; C:dendrite; C:focal adhesion; C:lamellipodium; C:neuronal cell body; C:perinuclear region of cytoplasm; C:plasma membrane; C:postsynaptic density;	F:nucleic acid binding;	P:actin filament organization; P:cell growth involved in cardiac muscle cell development; P:Notch signaling pathway;
NC_034181.1	8	DMR_90	36836051	36846712	-51.9776105919012	NC_034181.1	36829337	36840728	-	XM_020489704.1	path1	Q9Y5L3 O15464 Q5SPY6 Q5SPY7	Ectonucleoside triphosphate diphosphohydrolase 2	CD39 antigen-like 1;Ecto-ATP diphosphohydrolase 2;	PF01150;	GO:0005604;GO:0005789;GO:0070062;GO:0016021;GO:0005886;GO:0005524;GO:0017110;GO:0017111;GO:0007186;GO:0034656;GO:0030168;GO:0009181;	C:basement membrane; C:endoplasmic reticulum membrane; C:extracellular exosome; C:integral component of membrane; C:plasma membrane;	F:ATP binding; F:nucleoside-diphosphatase activity; F:nucleoside-triphosphatase activity;	P:G protein-coupled receptor signaling pathway; P:nucleobase-containing small molecule catabolic process; P:platelet activation; P:purine ribonucleoside diphosphate catabolic process;
NC_034183.1	10	DMR_181	13775957	13786164	-38.8754416194248	NC_034183.1	13775525	13780822	+	XM_020492444.1	path1	Q61142 Q3TLC3 Q3UT05 Q91VG8	Spindlin-1	30000 Mr metaphase complex;SSEC P;Spindlin1;	PF02513;	GO:0005829;GO:0031965;GO:0005730;GO:0005654;GO:0005634;GO:0005819;GO:0003677;GO:0035064;GO:0006325;GO:0007143;GO:0007275;GO:0045893;GO:0030177;GO:0009303;GO:0016055;	C:cytosol; C:nuclear membrane; C:nucleolus; C:nucleoplasm; C:nucleus; C:spindle;	F:DNA binding; F:methylated histone binding;	P:chromatin organization; P:female meiotic nuclear division; P:multicellular organism development; P:positive regulation of transcription, DNA-templated; P:positive regulation of Wnt signaling pathway; P:rRNA transcription; P:Wnt signaling pathway;
NC_034183.1	10	DMR_176	37609619	37620280	-40.1424597596848	NC_034183.1	37343533	37620402	-	XM_020492041.1	path1	Q98931 Q90883	Low-density lipoprotein receptor-related protein 8	Apolipoprotein E receptor 2;Protein LR8B;	PF00057;PF00058;	GO:0016021;GO:0005509;GO:0006897;GO:0021517;	C:integral component of membrane;	F:calcium ion binding;	P:endocytosis; P:ventral spinal cord development;
NC_034183.1	10	DMR_143	47765623	47776148	-43.9299692488948	NC_034183.1	47718316	47984864	-	XM_020486350.1	path1	P02457	Collagen alpha-1(I) chain	Alpha-1 type I collagen;	PF01410;PF01391;PF00093;	GO:0005584;GO:0005737;GO:0031012;GO:0005615;GO:0005201;GO:0046872;GO:0001568;GO:0038063;GO:0030198;GO:0001503;GO:0009612;GO:0001501;GO:0043588;	C:collagen type I trimer; C:cytoplasm; C:extracellular matrix; C:extracellular space;	F:extracellular matrix structural constituent; F:metal ion binding;	P:blood vessel development; P:collagen-activated tyrosine kinase receptor signaling pathway; P:extracellular matrix organization; P:ossification; P:response to mechanical stimulus; P:skeletal system development; P:skin development;
NC_034184.1	11	DMR_189	66787127	66797625	-37.3034198148162	NC_034184.1	66787607	66790471	+	XM_020495712.1	path1	Q9NS69	Mitochondrial import receptor subunit TOM22 homolog	1C9-2;Translocase of outer membrane 22 kDa subunit homolog;	PF04281;	GO:0016021;GO:0016020;GO:0005741;GO:0005742;GO:0005739;GO:0008320;GO:0043065;GO:0045040;GO:0006626;	C:integral component of membrane; C:membrane; C:mitochondrial outer membrane; C:mitochondrial outer membrane translocase complex; C:mitochondrion;	F:protein transmembrane transporter activity;	P:positive regulation of apoptotic process; P:protein insertion into mitochondrial outer membrane; P:protein targeting to mitochondrion;
NC_034184.1	11	DMR_189	66787127	66797625	-37.3034198148162	NC_034184.1	66779929	66787207	-	XM_020495709.1	path1	Q61827 Q60600	Transcription factor MafK	Erythroid transcription factor NF-E2 p18 subunit;	PF03131;	GO:0005654;GO:0005634;GO:0003677;GO:0003700;GO:0071535;GO:0000978;GO:0043565;GO:0001221;GO:0000976;GO:0000122;GO:0007399;GO:0006355;	C:nucleoplasm; C:nucleus;	F:DNA binding; F:DNA-binding transcription factor activity; F:RING-like zinc finger domain binding; F:RNA polymerase II proximal promoter sequence-specific DNA binding; F:sequence-specific DNA binding; F:transcription cofactor binding; F:transcription regulatory region sequence-specific DNA binding;	P:negative regulation of transcription by RNA polymerase II; P:nervous system development; P:regulation of transcription, DNA-templated;
NC_034184.1	11	DMR_145	18027703	18038051	-43.8460346152202	NC_034184.1	18032351	18098192	-	XM_020494680.1	path1	Q6GNG3	Protein disulfide-isomerase TMX3	Thioredoxin domain-containing protein 10;Thioredoxin-related transmembrane protein 3;	PF00085;	GO:0005789;GO:0016021;GO:0003756;GO:0045454;	C:endoplasmic reticulum membrane; C:integral component of membrane;	F:protein disulfide isomerase activity;	P:cell redox homeostasis;
NC_034184.1	11	DMR_103	26448780	26458944	-50.0478731273654	NC_034184.1	26400333	26452416	+	XM_020494863.1	path1	Q61768 O08711 Q5BL10 Q61580	Kinesin-1 heavy chain	Conventional kinesin heavy chain;Ubiquitous kinesin heavy chain;	PF00225;	GO:1904115;GO:0044295;GO:0035253;GO:0005737;GO:0005829;GO:0030139;GO:0005871;GO:0043227;GO:0005874;GO:0015630;GO:0005815;GO:0043005;GO:0048471;GO:0045335;GO:0031982;GO:0005524;GO:0016887;GO:0042802;GO:0008432;GO:0008017;GO:0099609;GO:0003777;GO:0099641;GO:0071346;GO:0051642;GO:0007028;GO:0021766;GO:0007018;GO:0007017;GO:0006839;GO:0072383;GO:0035774;GO:0090316;GO:0043268;GO:1903078;GO:0032230;GO:…	C:axon cytoplasm; C:axonal growth cone; C:ciliary rootlet; C:cytoplasm; C:cytosol; C:endocytic vesicle; C:kinesin complex; C:membrane-bounded organelle; C:microtubule; C:microtubule cytoskeleton; C:microtubule organizing center; C:neuron projection; C:perinuclear region of cytoplasm; C:phagocytic vesicle; C:vesicle;	F:ATP binding; F:ATPase activity; F:identical protein binding; F:JUN kinase binding; F:microtubule binding; F:microtubule lateral binding; F:microtubule motor activity;	P:anterograde axonal protein transport; P:cellular response to interferon-gamma; P:centrosome localization; P:cytoplasm organization; P:hippocampus development; P:microtubule-based movement; P:microtubule-based process; P:mitochondrial transport; P:plus-end-directed vesicle transport along microtubule; P:positive regulation of insulin secretion involved in cellular response to glucose stimulus; P…
NC_034184.1	11	DMR_103	26448780	26458944	-50.0478731273654	NC_034184.1	26454644	26547443	+	XM_020494866.1	path1	Q9NT76	Rho GTPase-activating protein 12	Rho-type GTPase-activating protein 12;	PF00169;PF00620;PF14604;	GO:0005737;GO:0005829;GO:0001891;GO:0005096;GO:0007015;GO:0002011;GO:0051058;GO:0006911;GO:0043087;GO:0051056;GO:0007165;	C:cytoplasm; C:cytosol; C:phagocytic cup;	F:GTPase activator activity;	P:actin filament organization; P:morphogenesis of an epithelial sheet; P:negative regulation of small GTPase mediated signal transduction; P:phagocytosis, engulfment; P:regulation of GTPase activity; P:regulation of small GTPase mediated signal transduction; P:signal transduction;
NC_034184.1	11	DMR_81	76823545	76833726	-53.7941375160006	NC_034184.1	76830157	76879271	-	XM_020495835.1	path1	Q9H9L1 Q9NR14 Q9UFK1 Q9UHI1 Q9UKC2	F-box only protein 11	Protein arginine N-methyltransferase 9;Vitiligo-associated protein 1;	PF13229;PF12937;PF05048;PF02207;	GO:0005694;GO:0005737;GO:0005829;GO:0005730;GO:0005634;GO:0000151;GO:0016274;GO:0004842;GO:0008270;GO:0006464;GO:0043687;GO:0000209;GO:0016567;GO:0007605;GO:0006511;	C:chromosome; C:cytoplasm; C:cytosol; C:nucleolus; C:nucleus; C:ubiquitin ligase complex;	F:protein-arginine N-methyltransferase activity; F:ubiquitin-protein transferase activity; F:zinc ion binding;	P:cellular protein modification process; P:post-translational protein modification; P:protein polyubiquitination; P:protein ubiquitination; P:sensory perception of sound; P:ubiquitin-dependent protein catabolic process;
NC_034184.1	11	DMR_11	38257009	38267972	-99.0138752628642	NC_034184.1	38200547	38262600	-	XM_020495136.1	path1	Q8NEN9 Q86WE0 Q86WE5 Q9UFF1	PDZ domain-containing protein 8 {ECO:0000305}	Sarcoma antigen NY-SAR-84/NY-SAR-104 {ECO:0000303|PubMed:12601173};	PF00130;	GO:0005789;GO:0016021;GO:0016020;GO:0044233;GO:0005739;GO:0008289;GO:0046872;GO:0007010;GO:0035556;GO:0006869;GO:0051560;GO:1990456;GO:0022604;GO:0016032;	C:endoplasmic reticulum membrane; C:integral component of membrane; C:membrane; C:mitochondria-associated endoplasmic reticulum membrane; C:mitochondrion;	F:lipid binding; F:metal ion binding;	P:cytoskeleton organization; P:intracellular signal transduction; P:lipid transport; P:mitochondrial calcium ion homeostasis; P:mitochondrion-endoplasmic reticulum membrane tethering; P:regulation of cell morphogenesis; P:viral process;
NC_034185.1	12	DMR_119	11322568	11332841	-47.9514866648849	NC_034185.1	11329350	11398545	+	XM_020496412.1	path1	Q5RFW2 Q6NZS9	TGF-beta-activated kinase 1 and MAP3K7-binding protein 2	Mitogen-activated protein kinase kinase kinase 7-interacting protein 2;TGF-beta-activated kinase 1-binding protein 2;	PF02845;	GO:0046872;GO:0043009;GO:0060027;GO:0007507;		F:metal ion binding;	P:chordate embryonic development; P:convergent extension involved in gastrulation; P:heart development;
NC_034185.1	12	DMR_65	21720174	21730731	-62.5454047355632	NC_034185.1	21703342	21729837	-	XM_020497407.1	path1	Q06HQ7	Phospholipase B1, membrane-associated	Phospholipase B/lipase;	PF00657;	GO:0016324;GO:0031526;GO:0016021;GO:0004622;GO:0004623;GO:0102567;GO:0102568;GO:0050253;GO:0016042;GO:0006644;	C:apical plasma membrane; C:brush border membrane; C:integral component of membrane;	F:lysophospholipase activity; F:phospholipase A2 activity; F:phospholipase A2 activity (consuming 1,2-dipalmitoylphosphatidylcholine); F:phospholipase A2 activity consuming 1,2-dioleoylphosphatidylethanolamine); F:retinyl-palmitate esterase activity;	P:lipid catabolic process; P:phospholipid metabolic process;
NC_034186.1	13	DMR_3	3671479	3682368	-136.181743653211	NC_034186.1	3666690	3690653	+	XM_020497426.1	path1	Q98SJ5	Single-minded homolog 1-A		PF00989;PF08447;PF06621;	GO:0005634;GO:0003677;GO:0000981;GO:0046983;GO:0007411;GO:0021536;GO:0071542;GO:0021979;GO:0035776;GO:0048793;GO:0006357;	C:nucleus;	F:DNA binding; F:DNA-binding transcription factor activity, RNA polymerase II-specific; F:protein dimerization activity;	P:axon guidance; P:diencephalon development; P:dopaminergic neuron differentiation; P:hypothalamus cell differentiation; P:pronephric proximal tubule development; P:pronephros development; P:regulation of transcription by RNA polymerase II;
NC_034186.1	13	DMR_133	29410814	29421024	-45.6140411306984	NC_034186.1	29395345	29452504	-	XM_020498586.1	path1	Q02643 Q99863	Growth hormone-releasing hormone receptor	Growth hormone-releasing factor receptor;	PF00002;PF02793;	GO:0009986;GO:0005737;GO:0016021;GO:0005637;GO:0016363;GO:0005640;GO:0005886;GO:0042383;GO:0030141;GO:0008528;GO:0004930;GO:0019838;GO:0016520;GO:0017046;GO:0007190;GO:0007189;GO:0019933;GO:0048469;GO:0007166;GO:0071333;GO:0032869;GO:0008340;GO:0007186;GO:0030252;GO:0042445;GO:0007595;GO:0048609;GO:0008284;GO:0046010;GO:0060124;GO:0043568;GO:0040018;GO:0033143;GO:0051246;GO:0043627;GO:0051384;GO:…	C:cell surface; C:cytoplasm; C:integral component of membrane; C:nuclear inner membrane; C:nuclear matrix; C:nuclear outer membrane; C:plasma membrane; C:sarcolemma; C:secretory granule;	F:G protein-coupled peptide receptor activity; F:G protein-coupled receptor activity; F:growth factor binding; F:growth hormone-releasing hormone receptor activity; F:peptide hormone binding;	P:activation of adenylate cyclase activity; P:adenylate cyclase-activating G protein-coupled receptor signaling pathway; P:cAMP-mediated signaling; P:cell maturation; P:cell surface receptor signaling pathway; P:cellular response to glucose stimulus; P:cellular response to insulin stimulus; P:determination of adult lifespan; P:G protein-coupled receptor signaling pathway; P:growth hormone secreti…
NC_034186.1	13	DMR_131	33658892	33669236	-45.7931103166778	NC_034186.1	33654851	33662628	+	XM_020498727.1	path1	Q05519 Q5T758 Q8IWE6	Serine/arginine-rich splicing factor 11	Arginine-rich 54 kDa nuclear protein;Splicing factor, arginine/serine-rich 11;	PF00076;	GO:0016607;GO:0005654;GO:0005634;GO:0003723;GO:0031124;GO:0006406;GO:0006397;GO:0000398;GO:0006405;GO:0008380;	C:nuclear speck; C:nucleoplasm; C:nucleus;	F:RNA binding;	P:mRNA 3'-end processing; P:mRNA export from nucleus; P:mRNA processing; P:mRNA splicing, via spliceosome; P:RNA export from nucleus; P:RNA splicing;
NC_034188.1	15	DMR_183	46158949	46169509	-38.7501519552515	NC_034188.1	46153962	46176283	-	XM_020501880.1	path1	Q861Q9	T-box transcription factor TBX4		PF00907;	GO:0005634;GO:0003677;GO:0003700;GO:0035108;GO:0048705;	C:nucleus;	F:DNA binding; F:DNA-binding transcription factor activity;	P:limb morphogenesis; P:skeletal system morphogenesis;
NC_034188.1	15	DMR_16	48099780	48110301	-95.6051263102985	NC_034188.1	48105358	48107168	+	XM_020503202.1	path1	Q6BBL6 Q2KJ40	Claudin-4		PF00822;	GO:0005923;GO:0034707;GO:0005887;GO:0005254;GO:0042802;GO:0005198;GO:0016338;GO:0061436;GO:0070293;	C:bicellular tight junction; C:chloride channel complex; C:integral component of plasma membrane;	F:chloride channel activity; F:identical protein binding; F:structural molecule activity;	P:calcium-independent cell-cell adhesion via plasma membrane cell-adhesion molecules; P:establishment of skin barrier; P:renal absorption;
NC_034188.1	15	DMR_16	48099780	48110301	-95.6051263102985	NC_034188.1	48091190	48114158	+	XM_020503200.1	path1	O35054	Claudin-4 {ECO:0000303|PubMed:20921420}	Clostridium perfringens enterotoxin receptor {ECO:0000303|PubMed:9334247};	PF00822;	GO:0016324;GO:0016327;GO:0009925;GO:0005923;GO:0034707;GO:0016021;GO:0005887;GO:0016328;GO:0005886;GO:0005254;GO:0042802;GO:0005198;GO:0016338;GO:0007623;GO:0061436;GO:0007565;GO:0070293;GO:0032570;	C:apical plasma membrane; C:apicolateral plasma membrane; C:basal plasma membrane; C:bicellular tight junction; C:chloride channel complex; C:integral component of membrane; C:integral component of plasma membrane; C:lateral plasma membrane; C:plasma membrane;	F:chloride channel activity; F:identical protein binding; F:structural molecule activity;	P:calcium-independent cell-cell adhesion via plasma membrane cell-adhesion molecules; P:circadian rhythm; P:establishment of skin barrier; P:female pregnancy; P:renal absorption; P:response to progesterone;
NC_034188.1	15	DMR_15	18924948	18935550	-96.0933183799236	NC_034188.1	18897386	18938968	-	XM_020502492.1	path1	P41233 B1AWZ8	ATP-binding cassette sub-family A member 1	ATP-binding cassette transporter 1;	PF00005;	GO:0009986;GO:0030139;GO:0009897;GO:0005794;GO:0005887;GO:0043231;GO:0045121;GO:0048471;GO:0045335;GO:0005886;GO:0008509;GO:0034186;GO:0034188;GO:0034185;GO:0005524;GO:0016887;GO:0042626;GO:0051117;GO:0017127;GO:0008035;GO:0005319;GO:0090554;GO:0090556;GO:0005548;GO:0005102;GO:0031267;GO:0019905;GO:0007189;GO:0071397;GO:0071222;GO:0071404;GO:0071300;GO:0033344;GO:0042632;GO:0008203;GO:0030301;GO:…	C:cell surface; C:endocytic vesicle; C:external side of plasma membrane; C:Golgi apparatus; C:integral component of plasma membrane; C:intracellular membrane-bounded organelle; C:membrane raft; C:perinuclear region of cytoplasm; C:phagocytic vesicle; C:plasma membrane;	F:anion transmembrane transporter activity; F:apolipoprotein A-I binding; F:apolipoprotein A-I receptor activity; F:apolipoprotein binding; F:ATP binding; F:ATPase activity; F:ATPase activity, coupled to transmembrane movement of substances; F:ATPase binding; F:cholesterol transporter activity; F:high-density lipoprotein particle binding; F:lipid transporter activity; F:phosphatidylcholine-transl…	P:adenylate cyclase-activating G protein-coupled receptor signaling pathway; P:cellular response to cholesterol; P:cellular response to lipopolysaccharide; P:cellular response to low-density lipoprotein particle stimulus; P:cellular response to retinoic acid; P:cholesterol efflux; P:cholesterol homeostasis; P:cholesterol metabolic process; P:cholesterol transport; P:endosomal transport; P:G prote…
NC_034190.1	17	DMR_18	28535204	28545852	-92.5722511625565	NC_034190.1	28441565	28585537	-	XM_020507116.1	path1	O42422	Ephrin type-A receptor 7	EPH-like kinase 11;Tyrosine-protein kinase receptor CEPHA7;	PF14575;PF01404;PF00041;PF07714;PF00536;	GO:0098978;GO:0005887;GO:0043005;GO:0043235;GO:0005524;GO:0008046;GO:0045499;GO:0005004;GO:0004713;GO:0004714;GO:0005005;GO:0006915;GO:0007411;GO:0007420;GO:0048755;GO:0048013;GO:0048671;GO:0051964;GO:0072178;GO:0016310;GO:0043525;GO:0001934;GO:0022407;GO:0043281;GO:0070372;GO:0050730;GO:0099175;GO:0031952;GO:0031290;GO:0007169;	C:glutamatergic synapse; C:integral component of plasma membrane; C:neuron projection; C:receptor complex;	F:ATP binding; F:axon guidance receptor activity; F:chemorepellent activity; F:GPI-linked ephrin receptor activity; F:protein tyrosine kinase activity; F:transmembrane receptor protein tyrosine kinase activity; F:transmembrane-ephrin receptor activity;	P:apoptotic process; P:axon guidance; P:brain development; P:branching morphogenesis of a nerve; P:ephrin receptor signaling pathway; P:negative regulation of collateral sprouting; P:negative regulation of synapse assembly; P:nephric duct morphogenesis; P:phosphorylation; P:positive regulation of neuron apoptotic process; P:positive regulation of protein phosphorylation; P:regulation of cell-cell…
NC_034191.1	18	DMR_196	4956433	4966666	-35.821834761001	NC_034191.1	4947551	4957033	+	XM_020508826.1	path1	Q9DGH0	Twisted gastrulation protein homolog 1-A		PF04668;	GO:0005576;GO:0001568;	C:extracellular region;		P:blood vessel development;
NC_034191.1	18	DMR_196	4956433	4966666	-35.821834761001	NC_034191.1	4963430	4982369	-	XR_002257802.1	path1	Q8VI02	Serine/threonine-protein phosphatase 4 regulatory subunit 1		PF02985;	GO:0030289;GO:0019888;GO:0006470;GO:0007165;	C:protein phosphatase 4 complex;	F:protein phosphatase regulator activity;	P:protein dephosphorylation; P:signal transduction;
NC_034191.1	18	DMR_56	39119447	39129764	-64.4834314353901	NC_034191.1	39067993	39123377	-	XM_020508422.1	path1	Q9H254 E9PGQ5 Q9H1K7 Q9H1K8 Q9H1K9 Q9H253 Q9H3G8 Q9HCD0	Spectrin beta chain, non-erythrocytic 4	Beta-IV spectrin;Spectrin, non-erythroid beta chain 3;	PF00307;PF00435;	GO:0005912;GO:0043203;GO:0043194;GO:0070852;GO:0005737;GO:0005829;GO:0070062;GO:0014704;GO:0016020;GO:0043025;GO:0033268;GO:0016363;GO:0033270;GO:0005886;GO:0016605;GO:0008091;GO:0003779;GO:0030506;GO:0019902;GO:0005543;GO:0005088;GO:0030507;GO:0005200;GO:0051693;GO:0007628;GO:0007411;GO:0007409;GO:0061337;GO:0021952;GO:0045162;GO:0007016;GO:0006888;GO:0009566;GO:0000165;GO:0010459;GO:0040018;GO:…	C:adherens junction; C:axon hillock; C:axon initial segment; C:cell body fiber; C:cytoplasm; C:cytosol; C:extracellular exosome; C:intercalated disc; C:membrane; C:neuronal cell body; C:node of Ranvier; C:nuclear matrix; C:paranode region of axon; C:plasma membrane; C:PML body; C:spectrin;	F:actin binding; F:ankyrin binding; F:phosphatase binding; F:phospholipid binding; F:Ras guanyl-nucleotide exchange factor activity; F:spectrin binding; F:structural constituent of cytoskeleton;	P:actin filament capping; P:adult walking behavior; P:axon guidance; P:axonogenesis; P:cardiac conduction; P:central nervous system projection neuron axonogenesis; P:clustering of voltage-gated sodium channels; P:cytoskeletal anchoring at plasma membrane; P:endoplasmic reticulum to Golgi vesicle-mediated transport; P:fertilization; P:MAPK cascade; P:negative regulation of heart rate; P:positive r…
NC_034193.1	20	DMR_85	17706170	17716363	-53.3105959739094	NC_034193.1	17681417	17733511	-	XM_020454572.1	path1	O75783 A2IDC0 A2IDC1 Q0VAX4 Q9NQ85	Rhomboid-related protein 1	Rhomboid-like protein 1;	PF01694;	GO:0005887;GO:0016020;GO:0004252;GO:0007165;	C:integral component of plasma membrane; C:membrane;	F:serine-type endopeptidase activity;	P:signal transduction;
NC_034194.1	21	DMR_159	14476587	14486746	-42.4749359108552	NC_034194.1	14330493	14498378	-	XM_020455546.1	path1	Q5VXU1 Q8IYR4 Q8TF67	Sodium/potassium-transporting ATPase subunit beta-1-interacting protein 2	Protein FAM77B;T-cell lymphoma breakpoint-associated target protein 1;	PF05640;	GO:0016021;GO:0005886;GO:0002028;	C:integral component of membrane; C:plasma membrane;		P:regulation of sodium ion transport;
NC_034195.1	22	DMR_74	7651733	7662033	-55.9726927231003	NC_034195.1	7638750	7654099	-	XM_020455868.1	path1	P21670	Proteasome subunit alpha type-4	Macropain subunit C9;Multicatalytic endopeptidase complex subunit C9;Proteasome component C9;Proteasome subunit L;	PF00227;PF10584;	GO:0005737;GO:0005829;GO:0005634;GO:0000932;GO:0005839;GO:0019773;GO:0004175;GO:0004298;GO:0010498;GO:0010499;GO:0043161;	C:cytoplasm; C:cytosol; C:nucleus; C:P-body; C:proteasome core complex; C:proteasome core complex, alpha-subunit complex;	F:endopeptidase activity; F:threonine-type endopeptidase activity;	P:proteasomal protein catabolic process; P:proteasomal ubiquitin-independent protein catabolic process; P:proteasome-mediated ubiquitin-dependent protein catabolic process;
NC_034195.1	22	DMR_26	708372	718631	-85.7606459550392	NC_034195.1	708362	710316	+	XM_020456309.1	path1	Q91206	Myoblast determination protein 1 homolog 2	Myogenic factor 1-2;	PF01586;PF00010;PF12232;	GO:0005634;GO:0003677;GO:1990841;GO:0046983;GO:0030154;GO:0007517;GO:1905382;	C:nucleus;	F:DNA binding; F:promoter-specific chromatin binding; F:protein dimerization activity;	P:cell differentiation; P:muscle organ development; P:positive regulation of snRNA transcription by RNA polymerase II;
NC_034196.1	23	DMR_109	29334085	29344447	-49.2330705132047	NC_034196.1	29329345	29337259	-	XM_020458352.1	path1	Q90Y50 Q804R4	Coxsackievirus and adenovirus receptor homolog		PF07686;	GO:0005912;GO:0016323;GO:0005923;GO:0009986;GO:0016021;GO:0001618;GO:0007155;GO:0001822;	C:adherens junction; C:basolateral plasma membrane; C:bicellular tight junction; C:cell surface; C:integral component of membrane;	F:virus receptor activity;	P:cell adhesion; P:kidney development;
NC_034196.1	23	DMR_109	29334085	29344447	-49.2330705132047	NC_034196.1	29341161	29395887	+	XM_020457611.1	path1	P21398 Q0IIE7	Amine oxidase [flavin-containing] A	Monoamine oxidase type A;	PF01593;	GO:0016021;GO:0005741;GO:0008131;GO:0042420;GO:0042135;GO:0009967;	C:integral component of membrane; C:mitochondrial outer membrane;	F:primary amine oxidase activity;	P:dopamine catabolic process; P:neurotransmitter catabolic process; P:positive regulation of signal transduction;
NC_034196.1	23	DMR_79	34373490	34383864	-54.1935271806057	NC_034196.1	34346172	34396914	-	XM_020457260.1	path1	Q6KC79 Q6KCD6 Q6N080 Q6ZT92 Q7Z2E6 Q8N4M5 Q9Y6Y3 Q9Y6Y4	Nipped-B-like protein	Delangin;SCC2 homolog;	PF12765;PF12830;	GO:0000785;GO:0070062;GO:0032039;GO:0000790;GO:0000228;GO:0005654;GO:0005634;GO:0090694;GO:0032116;GO:0003682;GO:0070087;GO:0042826;GO:0036033;GO:0008022;GO:0047485;GO:0007420;GO:0034613;GO:0006974;GO:0071481;GO:0050890;GO:0071921;GO:0048589;GO:0006302;GO:0042471;GO:0048557;GO:0035115;GO:0048703;GO:0034087;GO:0071169;GO:0035261;GO:0048592;GO:0060325;GO:0045444;GO:0035136;GO:0061010;GO:0007507;GO:…	C:chromatin; C:extracellular exosome; C:integrator complex; C:nuclear chromatin; C:nuclear chromosome; C:nucleoplasm; C:nucleus; C:Scc2-Scc4 cohesin loading complex; C:SMC loading complex;	F:chromatin binding; F:chromo shadow domain binding; F:histone deacetylase binding; F:mediator complex binding; F:protein C-terminus binding; F:protein N-terminus binding;	P:brain development; P:cellular protein localization; P:cellular response to DNA damage stimulus; P:cellular response to X-ray; P:cognition; P:cohesin loading; P:developmental growth; P:double-strand break repair; P:ear morphogenesis; P:embryonic digestive tract morphogenesis; P:embryonic forelimb morphogenesis; P:embryonic viscerocranium morphogenesis; P:establishment of mitotic sister chromatid…
NC_034196.1	23	DMR_32	35815010	35825352	-78.4207076230674	NC_034196.1	35812599	35843775	+	XM_020457788.1	path1	P63329 P12816 P20652 Q6LDJ8 Q9WUV7 Q9Z1I5	Serine/threonine-protein phosphatase 2B catalytic subunit alpha isoform	CAM-PRP catalytic subunit;Calmodulin-dependent calcineurin A subunit alpha isoform;	PF00149;	GO:0005955;GO:0005737;GO:0009898;GO:0005829;GO:0043197;GO:0098978;GO:0016020;GO:0005739;GO:0005654;GO:0042383;GO:0098685;GO:0045202;GO:0030018;GO:0004723;GO:0005516;GO:0033192;GO:0016018;GO:0019899;GO:0046872;GO:0004721;GO:0046982;GO:0004722;GO:0007420;GO:0097720;GO:0033173;GO:0006816;GO:0014898;GO:0035690;GO:0071333;GO:0060079;GO:0000082;GO:0033555;GO:0045955;GO:0035562;GO:0050774;GO:0046676;GO:…	C:calcineurin complex; C:cytoplasm; C:cytoplasmic side of plasma membrane; C:cytosol; C:dendritic spine; C:glutamatergic synapse; C:membrane; C:mitochondrion; C:nucleoplasm; C:sarcolemma; C:Schaffer collateral - CA1 synapse; C:synapse; C:Z disc;	F:calcium-dependent protein serine/threonine phosphatase activity; F:calmodulin binding; F:calmodulin-dependent protein phosphatase activity; F:cyclosporin A binding; F:enzyme binding; F:metal ion binding; F:phosphoprotein phosphatase activity; F:protein heterodimerization activity; F:protein serine/threonine phosphatase activity;	P:brain development; P:calcineurin-mediated signaling; P:calcineurin-NFAT signaling cascade; P:calcium ion transport; P:cardiac muscle hypertrophy in response to stress; P:cellular response to drug; P:cellular response to glucose stimulus; P:excitatory postsynaptic potential; P:G1/S transition of mitotic cell cycle; P:multicellular organismal response to stress; P:negative regulation of calcium i…
NC_034197.1	24	DMR_1	34447958	34459032	-211.049891804412	NC_034197.1	34437240	34448174	-	XM_020458708.1	path1	Q99952 B4E1E6 Q53P42	Tyrosine-protein phosphatase non-receptor type 18	Brain-derived phosphatase;	PF00102;	GO:0005829;GO:0005654;GO:0004726;GO:0004725;GO:0001825;GO:0071345;GO:0038128;GO:1901185;GO:0006470;	C:cytosol; C:nucleoplasm;	F:non-membrane spanning protein tyrosine phosphatase activity; F:protein tyrosine phosphatase activity;	P:blastocyst formation; P:cellular response to cytokine stimulus; P:ERBB2 signaling pathway; P:negative regulation of ERBB signaling pathway; P:protein dephosphorylation;
NC_034197.1	24	DMR_1	34447958	34459032	-211.049891804412	NC_034197.1	34449336	34552910	+	XM_020458937.1	path1	Q8VD04 A2AEW7 O35693 Q3T9C3 Q69ZP9	GRIP1-associated protein 1	HCMV-interacting protein;		GO:0030424;GO:0030054;GO:0005829;GO:0030425;GO:0098998;GO:0098978;GO:0043231;GO:0005654;GO:0098837;GO:0055038;GO:0098887;GO:1905244;GO:0099152;GO:0099158;	C:axon; C:cell junction; C:cytosol; C:dendrite; C:extrinsic component of postsynaptic early endosome membrane; C:glutamatergic synapse; C:intracellular membrane-bounded organelle; C:nucleoplasm; C:postsynaptic recycling endosome; C:recycling endosome membrane;		P:neurotransmitter receptor transport, endosome to postsynaptic membrane; P:regulation of modification of synaptic structure; P:regulation of neurotransmitter receptor transport, endosome to postsynaptic membrane; P:regulation of recycling endosome localization within postsynapse;
NC_034198.1	25	DMR_160	24352072	24362228	-42.4060550173982	NC_034198.1	24179883	24381837	+	XM_020460555.1	path1	Q02156 B0LPH7 Q32MQ3 Q53SL4 Q53SM5 Q9UE81	Protein kinase C epsilon type	nPKC-epsilon;	PF00130;PF00168;PF00069;PF00433;	GO:0071944;GO:0005737;GO:0005856;GO:0005829;GO:0005783;GO:0005794;GO:0005739;GO:0005634;GO:0048471;GO:0005886;GO:0071889;GO:0003785;GO:0005524;GO:0004699;GO:0008047;GO:0019899;GO:0035276;GO:0046872;GO:0004697;GO:0004674;GO:0030546;GO:0006915;GO:0007155;GO:0007049;GO:0051301;GO:0071361;GO:0071456;GO:0071380;GO:0038096;GO:0035556;GO:0031663;GO:0035641;GO:0002281;GO:0031397;GO:2000650;GO:0018105;GO:…	C:cell periphery; C:cytoplasm; C:cytoskeleton; C:cytosol; C:endoplasmic reticulum; C:Golgi apparatus; C:mitochondrion; C:nucleus; C:perinuclear region of cytoplasm; C:plasma membrane;	F:14-3-3 protein binding; F:actin monomer binding; F:ATP binding; F:calcium-independent protein kinase C activity; F:enzyme activator activity; F:enzyme binding; F:ethanol binding; F:metal ion binding; F:protein kinase C activity; F:protein serine/threonine kinase activity; F:receptor activator activity;	P:apoptotic process; P:cell adhesion; P:cell cycle; P:cell division; P:cellular response to ethanol; P:cellular response to hypoxia; P:cellular response to prostaglandin E stimulus; P:Fc-gamma receptor signaling pathway involved in phagocytosis; P:intracellular signal transduction; P:lipopolysaccharide-mediated signaling pathway; P:locomotory exploration behavior; P:macrophage activation involved…
NC_034198.1	25	DMR_71	8777031	8787277	-57.7476984864	NC_034198.1	8762108	8777399	-	XM_020460864.1	path1	Q9H2K2 B2RBD3 Q9H8F2 Q9HAS4	Poly [ADP-ribose] polymerase tankyrase-2 {ECO:0000305}	ADP-ribosyltransferase diphtheria toxin-like 6 {ECO:0000303|PubMed:20106667};Poly [ADP-ribose] polymerase 5B {ECO:0000303|PubMed:20106667};Protein poly-ADP-ribosyltransferase tankyrase-2 {ECO:0000305};TNKS-2;TRF1-interacting ankyrin-related ADP-ribose polymerase 2;Tankyrase II;Tankyrase-2;Tankyrase-like protein;Tankyrase-related protein;	PF00023;PF12796;PF00644;PF07647;	GO:0005737;GO:0005829;GO:0000139;GO:0000784;GO:0005635;GO:0005634;GO:0000242;GO:0048471;GO:0019899;GO:0046872;GO:0003950;GO:1990404;GO:0035264;GO:1904357;GO:0090263;GO:1904355;GO:0032212;GO:0006471;GO:0070213;GO:0070198;GO:0070212;GO:0000209;GO:0040014;GO:0016055;	C:cytoplasm; C:cytosol; C:Golgi membrane; C:nuclear chromosome, telomeric region; C:nuclear envelope; C:nucleus; C:pericentriolar material; C:perinuclear region of cytoplasm;	F:enzyme binding; F:metal ion binding; F:NAD+ ADP-ribosyltransferase activity; F:protein ADP-ribosylase activity;	P:multicellular organism growth; P:negative regulation of telomere maintenance via telomere lengthening; P:positive regulation of canonical Wnt signaling pathway; P:positive regulation of telomere capping; P:positive regulation of telomere maintenance via telomerase; P:protein ADP-ribosylation; P:protein auto-ADP-ribosylation; P:protein localization to chromosome, telomeric region; P:protein poly…
NC_034199.1	26	DMR_77	7606254	7616570	-54.7325306894834	NC_034199.1	7600005	7690508	+	XM_020461631.1	path1	Q8N7J9	Diacylglycerol kinase eta	Diglyceride kinase eta;	PF00130;PF00609;PF00781;PF00169;PF07647;	GO:0005737;GO:0005768;GO:0005886;GO:0005524;GO:0004143;GO:0046872;GO:0003951;GO:0046339;GO:0046486;GO:0035556;GO:0046834;GO:0046473;GO:0030168;GO:0051259;GO:0007205;	C:cytoplasm; C:endosome; C:plasma membrane;	F:ATP binding; F:diacylglycerol kinase activity; F:metal ion binding; F:NAD+ kinase activity;	P:diacylglycerol metabolic process; P:glycerolipid metabolic process; P:intracellular signal transduction; P:lipid phosphorylation; P:phosphatidic acid metabolic process; P:platelet activation; P:protein complex oligomerization; P:protein kinase C-activating G protein-coupled receptor signaling pathway;
NC_034200.1	27	DMR_188	17899476	17909755	-37.6315212756758	NC_034200.1	17906151	17960256	-	XM_020462703.1	path1	Q5T5P3 Q5T7H3 Q6MZZ6 Q6ZUI4 Q8WV45 Q9NSR2 Q9ULK3	Sickle tail protein homolog		PF03915;	GO:0005737;GO:0048706;	C:cytoplasm;		P:embryonic skeletal system development;
NC_034200.1	27	DMR_167	13958339	13968865	-40.9657220575903	NC_034200.1	13944791	13961407	-	XM_020463545.1	path1	P20959 A6QPI3 Q9GJV5	Insulin-like growth factor-binding protein 3		PF00219;PF00086;	GO:0005615;GO:0042567;GO:0005634;GO:0001968;GO:0031994;GO:0031995;GO:0008160;GO:0001933;GO:0014912;GO:0048662;GO:0001649;GO:0043065;GO:0043568;GO:0043410;GO:0045663;GO:0006468;GO:0001558;GO:0010906;GO:0043567;GO:0032868;GO:0044342;	C:extracellular space; C:insulin-like growth factor ternary complex; C:nucleus;	F:fibronectin binding; F:insulin-like growth factor I binding; F:insulin-like growth factor II binding; F:protein tyrosine phosphatase activator activity;	P:negative regulation of protein phosphorylation; P:negative regulation of smooth muscle cell migration; P:negative regulation of smooth muscle cell proliferation; P:osteoblast differentiation; P:positive regulation of apoptotic process; P:positive regulation of insulin-like growth factor receptor signaling pathway; P:positive regulation of MAPK cascade; P:positive regulation of myoblast differen…
NC_034200.1	27	DMR_129	2133428	2143606	-46.3317435753563	NC_034200.1	2097980	2163495	-	XM_020462712.1	path1	Q3TUF7 Q6PGF8 Q80TI2 Q8CG86	YEATS domain-containing protein 2 {ECO:0000305}		PF03366;	GO:0005671;GO:0072686;GO:0005634;GO:0042393;GO:0140030;GO:0017025;GO:0043966;GO:0000122;GO:0045892;	C:Ada2/Gcn5/Ada3 transcription activator complex; C:mitotic spindle; C:nucleus;	F:histone binding; F:modification-dependent protein binding; F:TBP-class protein binding;	P:histone H3 acetylation; P:negative regulation of transcription by RNA polymerase II; P:negative regulation of transcription, DNA-templated;
NC_034200.1	27	DMR_121	25369455	25379642	-47.6546034094568	NC_034200.1	25368064	25375124	-	XM_020463221.1	path1	P79815	Serotransferrin		PF00405;	GO:0005615;GO:0046872;GO:0006811;GO:0055072;	C:extracellular space;	F:metal ion binding;	P:ion transport; P:iron ion homeostasis;
NC_034200.1	27	DMR_115	25102849	25113163	-48.3420139904576	NC_034200.1	25078434	25104944	-	XM_020463154.1	path1	Q8QGQ8	Period circadian protein homolog 2	Circadian clock protein PERIOD 2;	PF08447;PF12114;	GO:0005737;GO:0005634;GO:0001222;GO:0008134;GO:0000976;GO:0032922;GO:0007623;GO:0043153;GO:0000122;GO:0009416;	C:cytoplasm; C:nucleus;	F:transcription corepressor binding; F:transcription factor binding; F:transcription regulatory region sequence-specific DNA binding;	P:circadian regulation of gene expression; P:circadian rhythm; P:entrainment of circadian clock by photoperiod; P:negative regulation of transcription by RNA polymerase II; P:response to light stimulus;
NC_034200.1	27	DMR_19	17675960	17686510	-92.3120928584457	NC_034200.1	17685220	17698909	+	XM_020463186.1	path1	Q9ET80 Q0VB08 Q9EQZ3	Junctophilin-1	Junctophilin type 1;	PF02493;	GO:0005783;GO:0005789;GO:0016021;GO:0030314;GO:0014701;GO:0005654;GO:0005634;GO:0005886;GO:0016529;GO:0030018;GO:0015278;GO:0008307;GO:0007517;	C:endoplasmic reticulum; C:endoplasmic reticulum membrane; C:integral component of membrane; C:junctional membrane complex; C:junctional sarcoplasmic reticulum membrane; C:nucleoplasm; C:nucleus; C:plasma membrane; C:sarcoplasmic reticulum; C:Z disc;	F:calcium-release channel activity; F:structural constituent of muscle;	P:muscle organ development;
NC_034201.1	28	DMR_179	44698125	44708327	-39.0193551481776	NC_034201.1	44683957	44787551	-	XM_020464133.1	path1	A3RK75	Forkhead box protein O1-B		PF00250;PF16676;PF16675;	GO:0005737;GO:0005634;GO:0003700;GO:0000981;GO:0043565;GO:0008134;GO:0042593;GO:0008286;GO:0001945;GO:0000122;GO:0045944;	C:cytoplasm; C:nucleus;	F:DNA-binding transcription factor activity; F:DNA-binding transcription factor activity, RNA polymerase II-specific; F:sequence-specific DNA binding; F:transcription factor binding;	P:glucose homeostasis; P:insulin receptor signaling pathway; P:lymph vessel development; P:negative regulation of transcription by RNA polymerase II; P:positive regulation of transcription by RNA polymerase II;
NC_034201.1	28	DMR_173	42094964	42105396	-40.4416947198893	NC_034201.1	42101608	42104450	-	XM_020464821.1	path1	Q08DK1	Immunoglobulin superfamily member 11		PF07686;	GO:0016021;GO:0005886;GO:0007156;GO:0040008;	C:integral component of membrane; C:plasma membrane;		P:homophilic cell adhesion via plasma membrane adhesion molecules; P:regulation of growth;
NC_034201.1	28	DMR_173	42094964	42105396	-40.4416947198893	NC_034201.1	42105336	42108405	+	XM_020464819.1	path1	Q66KE9	Protein FAM161A		PF10595;	GO:0005929;GO:0005737;GO:0005856;GO:0030030;	C:cilium; C:cytoplasm; C:cytoskeleton;		P:cell projection organization;
NC_034201.1	28	DMR_155	39957166	39967390	-42.9128888966264	NC_034201.1	39964710	39975126	+	XM_020464247.1	path1	Q4R2Z8	Zinc finger protein 541		PF01448;	GO:0000118;GO:0005634;GO:0003677;GO:0046872;GO:0030154;GO:0007275;GO:0007283;	C:histone deacetylase complex; C:nucleus;	F:DNA binding; F:metal ion binding;	P:cell differentiation; P:multicellular organism development; P:spermatogenesis;
NC_034201.1	28	DMR_73	14623271	14633527	-57.0047790283569	NC_034201.1	14612813	14623557	+	XM_020464959.1	path1	O75604 B0YJB8 E9PPM2 Q8IUM2 Q8IW04 Q96MB9 Q9BQ21	Ubiquitin carboxyl-terminal hydrolase 2	41 kDa ubiquitin-specific protease;Deubiquitinating enzyme 2;Ubiquitin thioesterase 2;Ubiquitin-specific-processing protease 2;	PF00443;	GO:0005813;GO:0005737;GO:0016020;GO:0005654;GO:0048471;GO:0030332;GO:0004197;GO:0042802;GO:0046872;GO:0004843;GO:0036459;GO:0031625;GO:0007049;GO:0048512;GO:0032922;GO:0043153;GO:0045475;GO:0007517;GO:0000122;GO:0045931;GO:0016579;GO:0050821;GO:0006511;	C:centrosome; C:cytoplasm; C:membrane; C:nucleoplasm; C:perinuclear region of cytoplasm;	F:cyclin binding; F:cysteine-type endopeptidase activity; F:identical protein binding; F:metal ion binding; F:thiol-dependent ubiquitin-specific protease activity; F:thiol-dependent ubiquitinyl hydrolase activity; F:ubiquitin protein ligase binding;	P:cell cycle; P:circadian behavior; P:circadian regulation of gene expression; P:entrainment of circadian clock by photoperiod; P:locomotor rhythm; P:muscle organ development; P:negative regulation of transcription by RNA polymerase II; P:positive regulation of mitotic cell cycle; P:protein deubiquitination; P:protein stabilization; P:ubiquitin-dependent protein catabolic process;
NC_034201.1	28	DMR_45	42094105	42104897	-69.4802462617318	NC_034201.1	42101608	42104450	-	XM_020464822.1	path1	Q08DK1	Immunoglobulin superfamily member 11		PF07686;	GO:0016021;GO:0005886;GO:0007156;GO:0040008;	C:integral component of membrane; C:plasma membrane;		P:homophilic cell adhesion via plasma membrane adhesion molecules; P:regulation of growth;
NC_034201.1	28	DMR_33	33565753	33576225	-76.4733623752264	NC_034201.1	33373110	33718717	-	XM_020464237.1	path1	Q96DH6 Q7Z6M7 Q8N9T4	RNA-binding protein Musashi homolog 2		PF00076;	GO:0005737;GO:0005844;GO:1990904;GO:0008266;GO:0003723;GO:0048864;	C:cytoplasm; C:polysome; C:ribonucleoprotein complex;	F:poly(U) RNA binding; F:RNA binding;	P:stem cell development;
NW_018086977.1	NA	DMR_102	1231665	1241889	-50.1978052133362	NW_018086977.1	1166902	1307093	+	XM_020468255.1	path1	Q5R7F5	Semaphorin-6D		PF01437;PF01403;	GO:0016021;GO:0005886;GO:0030154;GO:0007399;	C:integral component of membrane; C:plasma membrane;		P:cell differentiation; P:nervous system development;
NW_018087006.1	NA	DMR_88	198355	208832	-52.4090755965841	NW_018087006.1	207678	237599	-	XM_020468543.1	path1	Q6DED0	Translocating chain-associated membrane protein 1-like 1		PF08390;PF03798;	GO:0005789;GO:0016021;GO:0006616;	C:endoplasmic reticulum membrane; C:integral component of membrane;		P:SRP-dependent cotranslational protein targeting to membrane, translocation;
NW_018087070.1	NA	DMR_84	90087	100446	-53.5248052937396	NW_018087070.1	88065	110031	+	XM_020468751.1	path1	A2VDQ7	Zinc finger protein 420		PF01352;PF00096;	GO:0005634;GO:0003677;GO:0046872;GO:0006355;	C:nucleus;	F:DNA binding; F:metal ion binding;	P:regulation of transcription, DNA-templated;
NW_018090237.1	NA	DMR_6	635711	646202	-126.419640608794	NW_018090237.1	643055	647939	-	XM_020473167.1	path1	A2AM29 Q8VDR6 Q99MK4	Protein AF-9	Myeloid/lymphoid or mixed-lineage leukemia translocated to chromosome 3 protein homolog;	PF03366;	GO:0005694;GO:0008023;GO:0003682;GO:0042393;GO:0070577;GO:0140030;GO:0009952;GO:0090090;GO:0045893;GO:2000096;GO:0007379;	C:chromosome; C:transcription elongation factor complex;	F:chromatin binding; F:histone binding; F:lysine-acetylated histone binding; F:modification-dependent protein binding;	P:anterior/posterior pattern specification; P:negative regulation of canonical Wnt signaling pathway; P:positive regulation of transcription, DNA-templated; P:positive regulation of Wnt signaling pathway, planar cell polarity pathway; P:segment specification;
NW_018090278.1	NA	DMR_21	41666	52046	-91.6711821642426	NW_018090278.1	44782	52010	+	XM_020473289.1	path1	P48538	Galectin-1	14 kDa lectin;Beta-galactoside-binding lectin L-14-I;Galaptin;Lactose-binding lectin 1;Lectin galactoside-binding soluble 1;S-Lac lectin 1;	PF00337;	GO:0005737;GO:0005615;GO:0030246;GO:0006915;GO:0045445;GO:0002317;GO:0046598;GO:0031295;	C:cytoplasm; C:extracellular space;	F:carbohydrate binding;	P:apoptotic process; P:myoblast differentiation; P:plasma cell differentiation; P:positive regulation of viral entry into host cell; P:T cell costimulation;
NW_018092228.1	NA	DMR_48	29733	40834	-68.2678656850199	NW_018092228.1	37198	72433	-	XM_020476546.1	path1	A5PF48	Unconventional myosin-Ic	Myosin I beta;	PF00612;PF00063;PF06017;	GO:0031410;GO:0016459;GO:0001726;GO:0060171;GO:0003779;GO:0005524;GO:0003774;GO:0032835;	C:cytoplasmic vesicle; C:myosin complex; C:ruffle; C:stereocilium membrane;	F:actin binding; F:ATP binding; F:motor activity;	P:glomerulus development;

## Sheet: hypomethylated_hat
Table Sup. 4 transcipt overlapping DMRs
Hypomethylated DMRs for hatchery indivduals
chr	LG	Name_DMRs	start	end	Meth_areaStat	ScaffoldName	FromPosition	ToPosition	Sense	TranscriptName	TranscriptPath	GeneAccession	GeneName	GeneAltNames	GenePfam	GeneGo	CellularComponent	MolecularFunction	BiologicalProcess
NC_034176.1	3	DMR_36	52974914	52975692	75.3862021074603	NC_034176.1	52974382	52976170	-	XM_020477866.1	path1	Q68FU1	Pleckstrin homology domain-containing family F member 1		PF01363;PF00169;	GO:0005768;GO:0005764;GO:0005634;GO:0048471;GO:0046872;GO:0035091;GO:0032266;GO:0070273;GO:0010314;GO:0006915;GO:0007032;GO:0010508;GO:2001244;GO:0072659;	C:endosome; C:lysosome; C:nucleus; C:perinuclear region of cytoplasm;	F:metal ion binding; F:phosphatidylinositol binding; F:phosphatidylinositol-3-phosphate binding; F:phosphatidylinositol-4-phosphate binding; F:phosphatidylinositol-5-phosphate binding;	P:apoptotic process; P:endosome organization; P:positive regulation of autophagy; P:positive regulation of intrinsic apoptotic signaling pathway; P:protein localization to plasma membrane;
NC_034178.1	5	DMR_209	43461564	43461684	30.2087758303318	NC_034178.1	43435946	43558751	-	XM_020483357.1	path1	P19484 Q709B3 Q7Z6P9 Q9BRJ5 Q9UJD8	Transcription factor EB	Class E basic helix-loop-helix protein 35;	PF11851;PF00010;PF15951;	GO:0005737;GO:0005634;GO:0003700;GO:0000981;GO:0046983;GO:0044212;GO:0002250;GO:0006914;GO:0001892;GO:0006959;GO:0007040;GO:0010508;GO:0045944;GO:0006355;	C:cytoplasm; C:nucleus;	F:DNA-binding transcription factor activity; F:DNA-binding transcription factor activity, RNA polymerase II-specific; F:protein dimerization activity; F:transcription regulatory region DNA binding;	P:adaptive immune response; P:autophagy; P:embryonic placenta development; P:humoral immune response; P:lysosome organization; P:positive regulation of autophagy; P:positive regulation of transcription by RNA polymerase II; P:regulation of transcription, DNA-templated;
NC_034178.1	5	DMR_69	21996505	21996891	59.1530169342074	NC_034178.1	21983339	22001398	+	XM_020484051.1	path1	Q08DB4	Copine-1 {ECO:0000305}	Copine I {ECO:0000250|UniProtKB:Q99829};	PF00168;PF07002;	GO:0005737;GO:0031965;GO:0005654;GO:0005886;GO:0005544;GO:0030154;GO:0071277;GO:1903265;GO:0043122;	C:cytoplasm; C:nuclear membrane; C:nucleoplasm; C:plasma membrane;	F:calcium-dependent phospholipid binding;	P:cell differentiation; P:cellular response to calcium ion; P:positive regulation of tumor necrosis factor-mediated signaling pathway; P:regulation of I-kappaB kinase/NF-kappaB signaling;
NC_034178.1	5	DMR_40	52486844	52487101	70.9532295504241	NC_034178.1	52484487	52488084	-	XM_020483656.1	path1	Q924T8	Cysteinyl leukotriene receptor 1		PF00001;	GO:0005887;GO:0008528;GO:0004966;GO:0004974;GO:0006954;GO:0007218;GO:0045766;GO:0045907;	C:integral component of plasma membrane;	F:G protein-coupled peptide receptor activity; F:galanin receptor activity; F:leukotriene receptor activity;	P:inflammatory response; P:neuropeptide signaling pathway; P:positive regulation of angiogenesis; P:positive regulation of vasoconstriction;
NC_034180.1	7	DMR_156	30657390	30657549	42.8948439642376	NC_034180.1	30648069	30682938	+	XM_020488007.1	path1	Q9P1W3 B2RN22 B3KWJ5 Q86TS3 Q86TS4 Q9NSQ4 Q9P1W1	Calcium permeable stress-gated cation channel 1	Transmembrane protein 63C;	PF14703;PF02714;PF13967;	GO:0016021;GO:0005886;GO:0005227;GO:0006812;	C:integral component of membrane; C:plasma membrane;	F:calcium activated cation channel activity;	P:cation transport;
NC_034182.1	9	DMR_128	20636658	20636973	46.4462302507658	NC_034182.1	20631376	20643058	-	XM_020491335.1	path1	Q6MFZ5	E3 ubiquitin-protein ligase TRIM39	RING finger protein 23;RING-type E3 ubiquitin transferase TRIM39 {ECO:0000305};Tripartite motif-containing protein 39;	PF13765;PF00622;PF00643;	GO:0005829;GO:0005739;GO:0042802;GO:0016740;GO:0008270;GO:0006915;GO:2000059;GO:2001235;GO:0016567;	C:cytosol; C:mitochondrion;	F:identical protein binding; F:transferase activity; F:zinc ion binding;	P:apoptotic process; P:negative regulation of ubiquitin-dependent protein catabolic process; P:positive regulation of apoptotic signaling pathway; P:protein ubiquitination;
NC_034186.1	13	DMR_199	12492875	12492979	34.4439797586498	NC_034186.1	12480961	12498031	+	XM_020497701.1	path1	Q8VIK5 Q3URX7 Q6KAQ6 Q8CGA7 Q8VHF4 Q8VHL7	Platelet endothelial aggregation receptor 1	Jagged and Delta protein;Multiple epidermal growth factor-like domains protein 12;	PF00053;	GO:0016021;GO:0001891;GO:0005886;GO:0038023;GO:0045746;GO:0014065;GO:0070527;GO:0043491;GO:0043654;	C:integral component of membrane; C:phagocytic cup; C:plasma membrane;	F:signaling receptor activity;	P:negative regulation of Notch signaling pathway; P:phosphatidylinositol 3-kinase signaling; P:platelet aggregation; P:protein kinase B signaling; P:recognition of apoptotic cell;
NC_034186.1	13	DMR_110	19464175	19464348	48.9408991084095	NC_034186.1	19306903	19468680	+	XM_020497732.1	path1	Q9C0G0 B5MD54 Q96MY0 Q9H8A1 Q9NXD4 Q9NXD7	Zinc finger protein 407		PF00096;	GO:0005634;GO:0000981;GO:0000979;GO:0008270;GO:0010468;	C:nucleus;	F:DNA-binding transcription factor activity, RNA polymerase II-specific; F:RNA polymerase II core promoter sequence-specific DNA binding; F:zinc ion binding;	P:regulation of gene expression;
NC_034186.1	13	DMR_93	29180787	29181205	51.6562740003193	NC_034186.1	29166738	29182610	-	XM_020498556.1	path1	Q9BW60 B4DP24 Q53HT2 Q5JUY3 Q8WXU3 Q9NVD9 Q9Y396	Elongation of very long chain fatty acids protein 1 {ECO:0000255|HAMAP-Rule:MF_03201, ECO:0000305}	3-keto acyl-CoA synthase ELOVL1 {ECO:0000255|HAMAP-Rule:MF_03201};ELOVL fatty acid elongase 1 {ECO:0000255|HAMAP-Rule:MF_03201};Very long chain 3-ketoacyl-CoA synthase 1 {ECO:0000255|HAMAP-Rule:MF_03201};Very long chain 3-oxoacyl-CoA synthase 1 {ECO:0000255|HAMAP-Rule:MF_03201};	PF01151;	GO:0005783;GO:0005789;GO:0030176;GO:0016020;GO:0102336;GO:0102337;GO:0102338;GO:0009922;GO:0102756;GO:0036109;GO:0034625;GO:0034626;GO:0019367;GO:0043651;GO:0035338;GO:0030148;GO:0006636;GO:0042761;	C:endoplasmic reticulum; C:endoplasmic reticulum membrane; C:integral component of endoplasmic reticulum membrane; C:membrane;	F:3-oxo-arachidoyl-CoA synthase activity; F:3-oxo-cerotoyl-CoA synthase activity; F:3-oxo-lignoceronyl-CoA synthase activity; F:fatty acid elongase activity; F:very-long-chain 3-ketoacyl-CoA synthase activity;	P:alpha-linolenic acid metabolic process; P:fatty acid elongation, monounsaturated fatty acid; P:fatty acid elongation, polyunsaturated fatty acid; P:fatty acid elongation, saturated fatty acid; P:linoleic acid metabolic process; P:long-chain fatty-acyl-CoA biosynthetic process; P:sphingolipid biosynthetic process; P:unsaturated fatty acid biosynthetic process; P:very long-chain fatty acid biosyn…
NC_034186.1	13	DMR_93	29180787	29181205	51.6562740003193	NC_034186.1	29166738	29193098	-	XM_020498557.1	path1	Q9BW60 B4DP24 Q53HT2 Q5JUY3 Q8WXU3 Q9NVD9 Q9Y396	Elongation of very long chain fatty acids protein 1 {ECO:0000255|HAMAP-Rule:MF_03201, ECO:0000305}	3-keto acyl-CoA synthase ELOVL1 {ECO:0000255|HAMAP-Rule:MF_03201};ELOVL fatty acid elongase 1 {ECO:0000255|HAMAP-Rule:MF_03201};Very long chain 3-ketoacyl-CoA synthase 1 {ECO:0000255|HAMAP-Rule:MF_03201};Very long chain 3-oxoacyl-CoA synthase 1 {ECO:0000255|HAMAP-Rule:MF_03201};	PF01151;	GO:0005783;GO:0005789;GO:0030176;GO:0016020;GO:0102336;GO:0102337;GO:0102338;GO:0009922;GO:0102756;GO:0036109;GO:0034625;GO:0034626;GO:0019367;GO:0043651;GO:0035338;GO:0030148;GO:0006636;GO:0042761;	C:endoplasmic reticulum; C:endoplasmic reticulum membrane; C:integral component of endoplasmic reticulum membrane; C:membrane;	F:3-oxo-arachidoyl-CoA synthase activity; F:3-oxo-cerotoyl-CoA synthase activity; F:3-oxo-lignoceronyl-CoA synthase activity; F:fatty acid elongase activity; F:very-long-chain 3-ketoacyl-CoA synthase activity;	P:alpha-linolenic acid metabolic process; P:fatty acid elongation, monounsaturated fatty acid; P:fatty acid elongation, polyunsaturated fatty acid; P:fatty acid elongation, saturated fatty acid; P:linoleic acid metabolic process; P:long-chain fatty-acyl-CoA biosynthetic process; P:sphingolipid biosynthetic process; P:unsaturated fatty acid biosynthetic process; P:very long-chain fatty acid biosyn…
NC_034186.1	13	DMR_29	29604208	29604792	80.5691893881828	NC_034186.1	29567515	29732607	-	XM_020498569.1	path1	Q5VUA9 Q5VUB0 Q8WU78 Q9H3N9	InaD-like protein	Pals1-associated tight junction protein;Protein associated to tight junctions;	PF09045;PF00595;	GO:0016324;GO:0005923;GO:0030054;GO:0005813;GO:0005829;GO:0070062;GO:0005815;GO:0048471;GO:0005886;GO:0032991;GO:0070830;GO:0035556;	C:apical plasma membrane; C:bicellular tight junction; C:cell junction; C:centrosome; C:cytosol; C:extracellular exosome; C:microtubule organizing center; C:perinuclear region of cytoplasm; C:plasma membrane; C:protein-containing complex;		P:bicellular tight junction assembly; P:intracellular signal transduction;
NC_034187.1	14	DMR_163	10678199	10678706	42.0410658040016	NC_034187.1	10653322	10696254	+	XM_020500105.1	path1	Q8VC68	Ankyrin-3	Ankyrin-G;	PF00023;PF12796;PF13606;PF00531;PF17809;PF00791;	GO:0030424;GO:0043194;GO:0009925;GO:0016323;GO:0009986;GO:0030425;GO:0014704;GO:0016328;GO:0005764;GO:0016020;GO:0031594;GO:0043005;GO:0033268;GO:0033270;GO:0005886;GO:0045211;GO:0042383;GO:0016529;GO:0014731;GO:0045202;GO:0030315;GO:0030018;GO:0045296;GO:0008092;GO:0044325;GO:0140031;GO:0030674;GO:0030507;GO:0005200;GO:0007411;GO:0007409;GO:0071286;GO:0045184;GO:0043001;GO:0010960;GO:0072660;GO:…	C:axon; C:axon initial segment; C:basal plasma membrane; C:basolateral plasma membrane; C:cell surface; C:dendrite; C:intercalated disc; C:lateral plasma membrane; C:lysosome; C:membrane; C:neuromuscular junction; C:neuron projection; C:node of Ranvier; C:paranode region of axon; C:plasma membrane; C:postsynaptic membrane; C:sarcolemma; C:sarcoplasmic reticulum; C:spectrin-associated cytoskeleton…	F:cadherin binding; F:cytoskeletal protein binding; F:ion channel binding; F:phosphorylation-dependent protein binding; F:protein binding, bridging; F:spectrin binding; F:structural constituent of cytoskeleton;	P:axon guidance; P:axonogenesis; P:cellular response to magnesium ion; P:establishment of protein localization; P:Golgi to plasma membrane protein transport; P:magnesium ion homeostasis; P:maintenance of protein location in plasma membrane; P:membrane assembly; P:mitotic cytokinesis; P:negative regulation of delayed rectifier potassium channel activity; P:neuromuscular junction development; P:neu…
NC_034188.1	15	DMR_198	46968395	46968529	34.554766865302	NC_034188.1	46952802	46987745	+	XM_020503164.1	path1	O89001 Q5SVH8	Carboxypeptidase D	Metallocarboxypeptidase D;gp180;	PF00246;	GO:0005615;GO:0016021;GO:0043231;GO:0005634;GO:0048471;GO:0005886;GO:0005802;GO:0004181;GO:0051721;GO:0044877;GO:0004185;GO:0008270;GO:0006518;GO:0016485;	C:extracellular space; C:integral component of membrane; C:intracellular membrane-bounded organelle; C:nucleus; C:perinuclear region of cytoplasm; C:plasma membrane; C:trans-Golgi network;	F:metallocarboxypeptidase activity; F:protein phosphatase 2A binding; F:protein-containing complex binding; F:serine-type carboxypeptidase activity; F:zinc ion binding;	P:peptide metabolic process; P:protein processing;
NC_034189.1	16	DMR_154	2262970	2263281	42.9216289617901	NC_034189.1	2261357	2267274	-	XM_020503947.1	path1	Q8JZS6	NEDD4-binding protein 2-like 2	Phosphonoformate immuno-associated protein 5 homolog;		GO:0005634;GO:0017053;GO:0019899;GO:0003714;GO:0001824;GO:0001701;GO:1902037;GO:0000122;GO:1902035;	C:nucleus; C:transcriptional repressor complex;	F:enzyme binding; F:transcription corepressor activity;	P:blastocyst development; P:in utero embryonic development; P:negative regulation of hematopoietic stem cell differentiation; P:negative regulation of transcription by RNA polymerase II; P:positive regulation of hematopoietic stem cell proliferation;
NC_034193.1	20	DMR_24	4202945	4203417	88.7549917400577	NC_034193.1	4196895	4229611	-	XM_020454244.1	path1	Q9HCM9 Q5STG3 Q5STG4 Q76BL3 Q8IYT9 Q96IB6	E3 ubiquitin-protein ligase TRIM39	RING finger protein 23;RING-type E3 ubiquitin transferase TRIM39 {ECO:0000305};Testis-abundant finger protein;Tripartite motif-containing protein 39;	PF13765;PF00622;PF00643;	GO:0005829;GO:0005739;GO:0042802;GO:0016740;GO:0008270;GO:0006915;GO:2000059;GO:2001235;GO:0016567;	C:cytosol; C:mitochondrion;	F:identical protein binding; F:transferase activity; F:zinc ion binding;	P:apoptotic process; P:negative regulation of ubiquitin-dependent protein catabolic process; P:positive regulation of apoptotic signaling pathway; P:protein ubiquitination;
NC_034193.1	20	DMR_22	13382106	13382633	90.5653204393074	NC_034193.1	13378169	13406543	+	XM_020453590.1	path1	Q96AJ9 A2A307 B4E137 Q5W0D7	Vesicle transport through interaction with t-SNAREs homolog 1A	Vesicle transport v-SNARE protein Vti1-like 2;Vti1-rp2;	PF05008;	GO:0005776;GO:0030136;GO:0005829;GO:0005789;GO:0005768;GO:0012507;GO:0005794;GO:0000139;GO:0016021;GO:0043231;GO:0031902;GO:0044306;GO:0043025;GO:0048471;GO:0031201;GO:0008021;GO:0032588;GO:0005484;GO:0000149;GO:0006914;GO:0006888;GO:0090161;GO:0006896;GO:0006891;GO:0006623;GO:0042147;GO:0048280;GO:0050882;	C:autophagosome; C:clathrin-coated vesicle; C:cytosol; C:endoplasmic reticulum membrane; C:endosome; C:ER to Golgi transport vesicle membrane; C:Golgi apparatus; C:Golgi membrane; C:integral component of membrane; C:intracellular membrane-bounded organelle; C:late endosome membrane; C:neuron projection terminus; C:neuronal cell body; C:perinuclear region of cytoplasm; C:SNARE complex; C:synaptic …	F:SNAP receptor activity; F:SNARE binding;	P:autophagy; P:endoplasmic reticulum to Golgi vesicle-mediated transport; P:Golgi ribbon formation; P:Golgi to vacuole transport; P:intra-Golgi vesicle-mediated transport; P:protein targeting to vacuole; P:retrograde transport, endosome to Golgi; P:vesicle fusion with Golgi apparatus; P:voluntary musculoskeletal movement;
NC_034193.1	20	DMR_22	13382106	13382633	90.5653204393074	NC_034193.1	13378169	13428403	+	XM_020453589.1	path1	Q9JI51 Q9JI52	Vesicle transport through interaction with t-SNAREs homolog 1A	Vesicle transport v-SNARE protein Vti1-like 2;Vti1-rp2;	PF05008;	GO:0030054;GO:0030136;GO:0030665;GO:0005829;GO:0005789;GO:0005768;GO:0012507;GO:0005794;GO:0000139;GO:0016021;GO:0031902;GO:0044306;GO:0043025;GO:0048471;GO:0031201;GO:0008021;GO:0030672;GO:0043195;GO:0005484;GO:0000149;GO:0006888;GO:0006896;GO:0006891;GO:0006623;GO:0042147;GO:0016189;GO:0048280;	C:cell junction; C:clathrin-coated vesicle; C:clathrin-coated vesicle membrane; C:cytosol; C:endoplasmic reticulum membrane; C:endosome; C:ER to Golgi transport vesicle membrane; C:Golgi apparatus; C:Golgi membrane; C:integral component of membrane; C:late endosome membrane; C:neuron projection terminus; C:neuronal cell body; C:perinuclear region of cytoplasm; C:SNARE complex; C:synaptic vesicle;…	F:SNAP receptor activity; F:SNARE binding;	P:endoplasmic reticulum to Golgi vesicle-mediated transport; P:Golgi to vacuole transport; P:intra-Golgi vesicle-mediated transport; P:protein targeting to vacuole; P:retrograde transport, endosome to Golgi; P:synaptic vesicle to endosome fusion; P:vesicle fusion with Golgi apparatus;
NC_034194.1	21	DMR_31	25397525	25398143	79.7256823317384	NC_034194.1	25391889	25397738	+	XM_020455141.1	path1	Q86WC4 E1P5E3 Q5R391 Q6PCA7 Q7RTW6 Q8NC29 Q8TC82 Q9Y2S9	Osteopetrosis-associated transmembrane protein 1	Chloride channel 7 beta subunit;	PF09777;	GO:0005829;GO:0016021;GO:0005765;GO:0030316;	C:cytosol; C:integral component of membrane; C:lysosomal membrane;		P:osteoclast differentiation;
NC_034195.1	22	DMR_144	21247611	21248035	43.915480288911	NC_034195.1	21232540	21259361	+	XM_020455822.1	path1	Q9UEA5 Q9UEL8 Q9UEL9 Q9UPK3 Q9Y6M2	Fanconi anemia group A protein		PF03511;PF15865;	GO:0005737;GO:0043240;GO:0005654;GO:0005634;GO:0006281;GO:0008585;GO:0036297;GO:0008584;GO:0007140;GO:0065003;GO:2000348;GO:0042127;GO:0051090;GO:0050727;GO:0045589;	C:cytoplasm; C:Fanconi anaemia nuclear complex; C:nucleoplasm; C:nucleus;		P:DNA repair; P:female gonad development; P:interstrand cross-link repair; P:male gonad development; P:male meiotic nuclear division; P:protein-containing complex assembly; P:regulation of CD40 signaling pathway; P:regulation of cell population proliferation; P:regulation of DNA-binding transcription factor activity; P:regulation of inflammatory response; P:regulation of regulatory T cell differe…
NC_034201.1	28	DMR_91	9848772	9849350	51.9577160099585	NC_034201.1	9843269	9855831	-	XM_020464575.1	path1	Q5ZKN5 Q5F360 Q8QHJ7	Protein FAM53A {ECO:0000250|UniProtKB:Q6NSI3}	Dorsal neural-tube nuclear protein {ECO:0000303|PubMed:11984880};	PF15242;	GO:0005634;GO:0006606;	C:nucleus;		P:protein import into nucleus;
NW_018090015.1	NA	DMR_59	3625	3967	63.4576318747952	NW_018090015.1	3778	7417	+	XM_020472665.1	path1	Q9UMX6 Q9NU15	Guanylyl cyclase-activating protein 2	Guanylate cyclase activator 1B;	PF13202;PF13499;	GO:0097381;GO:0001917;GO:0005509;GO:0008048;GO:0007589;GO:0007267;GO:0007602;GO:0007168;GO:0022400;GO:0007601;	C:photoreceptor disc membrane; C:photoreceptor inner segment;	F:calcium ion binding; F:calcium sensitive guanylate cyclase activator activity;	P:body fluid secretion; P:cell-cell signaling; P:phototransduction; P:receptor guanylyl cyclase signaling pathway; P:regulation of rhodopsin mediated signaling pathway; P:visual perception;
NW_018092111.1	NA	DMR_187	122081	122217	38.0507131279789	NW_018092111.1	89701	123380	-	XM_020476394.1	path1	Q13018 B2RTU9 D3DPB1 Q13019 Q15095 Q53R45 Q53RR7	Secretory phospholipase A2 receptor	180 kDa secretory phospholipase A2 receptor;C-type lectin domain family 13 member C;M-type receptor;	PF00040;PF00059;	GO:0009986;GO:0005576;GO:0016021;GO:0005887;GO:0005886;GO:0043235;GO:0030246;GO:0043274;GO:0038023;GO:0004888;GO:0001816;GO:1900139;GO:1900138;GO:0090403;GO:0090238;GO:0043517;GO:0072593;GO:0006898;GO:0090399;	C:cell surface; C:extracellular region; C:integral component of membrane; C:integral component of plasma membrane; C:plasma membrane; C:receptor complex;	F:carbohydrate binding; F:phospholipase binding; F:signaling receptor activity; F:transmembrane signaling receptor activity;	P:cytokine production; P:negative regulation of arachidonic acid secretion; P:negative regulation of phospholipase A2 activity; P:oxidative stress-induced premature senescence; P:positive regulation of arachidonic acid secretion; P:positive regulation of DNA damage response, signal transduction by p53 class mediator; P:reactive oxygen species metabolic process; P:receptor-mediated endocytosis; P:…
DMR + 5Kbp around
Hypomethylated for hatchery indivduals
chr	LG	Name_DMRs	start	end	Meth_areaStat	ScaffoldName	FromPosition	ToPosition	Sense	TranscriptName	TranscriptPath	GeneAccession	GeneName	GeneAltNames	GenePfam	GeneGo	CellularComponent	MolecularFunction	BiologicalProcess
NC_034175.1	2	DMR_94	67538634	67549407	51.5680608253462	NC_034175.1	67546303	67559919	+	XM_020461043.1	path1	A5PKJ4	Mitogen-activated protein kinase 7		PF00069;	GO:0005737;GO:0005829;GO:0005634;GO:0016605;GO:0005524;GO:0004707;GO:0051019;GO:0007049;GO:0030154;GO:0070301;GO:0071499;GO:0071310;GO:0071560;GO:0035556;GO:0070885;GO:2000352;GO:2001240;GO:0034115;GO:1902176;GO:0060761;GO:0018105;GO:0051247;GO:0036003;GO:0045765;GO:0010468;	C:cytoplasm; C:cytosol; C:nucleus; C:PML body;	F:ATP binding; F:MAP kinase activity; F:mitogen-activated protein kinase binding;	P:cell cycle; P:cell differentiation; P:cellular response to hydrogen peroxide; P:cellular response to laminar fluid shear stress; P:cellular response to organic substance; P:cellular response to transforming growth factor beta stimulus; P:intracellular signal transduction; P:negative regulation of calcineurin-NFAT signaling cascade; P:negative regulation of endothelial cell apoptotic process; P:…
NC_034176.1	3	DMR_36	52969914	52980692	75.3862021074603	NC_034176.1	52974382	52976170	-	XM_020477866.1	path1	Q68FU1	Pleckstrin homology domain-containing family F member 1		PF01363;PF00169;	GO:0005768;GO:0005764;GO:0005634;GO:0048471;GO:0046872;GO:0035091;GO:0032266;GO:0070273;GO:0010314;GO:0006915;GO:0007032;GO:0010508;GO:2001244;GO:0072659;	C:endosome; C:lysosome; C:nucleus; C:perinuclear region of cytoplasm;	F:metal ion binding; F:phosphatidylinositol binding; F:phosphatidylinositol-3-phosphate binding; F:phosphatidylinositol-4-phosphate binding; F:phosphatidylinositol-5-phosphate binding;	P:apoptotic process; P:endosome organization; P:positive regulation of autophagy; P:positive regulation of intrinsic apoptotic signaling pathway; P:protein localization to plasma membrane;
NC_034176.1	3	DMR_36	52969914	52980692	75.3862021074603	NC_034176.1	52978023	52981548	-	XM_020477877.1	path1	Q2KIB9	Ribonuclease P protein subunit p29		PF01868;	GO:0030681;GO:0005730;GO:0000172;GO:0030677;GO:0004526;GO:0033204;GO:0006364;GO:0001682;	C:multimeric ribonuclease P complex; C:nucleolus; C:ribonuclease MRP complex; C:ribonuclease P complex;	F:ribonuclease P activity; F:ribonuclease P RNA binding;	P:rRNA processing; P:tRNA 5'-leader removal;
NC_034177.1	4	DMR_200	50528300	50538508	34.4365281703317	NC_034177.1	50505733	50532013	-	XM_020479905.1	path1	Q8WV41 B1NM17	Sorting nexin-33	SH3 and PX domain-containing protein 3;	PF10456;PF00787;PF14604;	GO:0031410;GO:0030659;GO:0005829;GO:0019898;GO:0016020;GO:0042802;GO:0035091;GO:0036089;GO:0006897;GO:0016197;GO:0007032;GO:0006886;GO:0044351;GO:0000281;GO:0045806;GO:2000009;GO:0097320;GO:0051044;GO:2000010;GO:0017038;	C:cytoplasmic vesicle; C:cytoplasmic vesicle membrane; C:cytosol; C:extrinsic component of membrane; C:membrane;	F:identical protein binding; F:phosphatidylinositol binding;	P:cleavage furrow formation; P:endocytosis; P:endosomal transport; P:endosome organization; P:intracellular protein transport; P:macropinocytosis; P:mitotic cytokinesis; P:negative regulation of endocytosis; P:negative regulation of protein localization to cell surface; P:plasma membrane tubulation; P:positive regulation of membrane protein ectodomain proteolysis; P:positive regulation of protein…
NC_034178.1	5	DMR_209	43456564	43466684	30.2087758303318	NC_034178.1	43435946	43558751	-	XM_020483357.1	path1	P19484 Q709B3 Q7Z6P9 Q9BRJ5 Q9UJD8	Transcription factor EB	Class E basic helix-loop-helix protein 35;	PF11851;PF00010;PF15951;	GO:0005737;GO:0005634;GO:0003700;GO:0000981;GO:0046983;GO:0044212;GO:0002250;GO:0006914;GO:0001892;GO:0006959;GO:0007040;GO:0010508;GO:0045944;GO:0006355;	C:cytoplasm; C:nucleus;	F:DNA-binding transcription factor activity; F:DNA-binding transcription factor activity, RNA polymerase II-specific; F:protein dimerization activity; F:transcription regulatory region DNA binding;	P:adaptive immune response; P:autophagy; P:embryonic placenta development; P:humoral immune response; P:lysosome organization; P:positive regulation of autophagy; P:positive regulation of transcription by RNA polymerase II; P:regulation of transcription, DNA-templated;
NC_034178.1	5	DMR_69	21991505	22001891	59.1530169342074	NC_034178.1	21983339	22001398	+	XM_020484051.1	path1	Q08DB4	Copine-1 {ECO:0000305}	Copine I {ECO:0000250|UniProtKB:Q99829};	PF00168;PF07002;	GO:0005737;GO:0031965;GO:0005654;GO:0005886;GO:0005544;GO:0030154;GO:0071277;GO:1903265;GO:0043122;	C:cytoplasm; C:nuclear membrane; C:nucleoplasm; C:plasma membrane;	F:calcium-dependent phospholipid binding;	P:cell differentiation; P:cellular response to calcium ion; P:positive regulation of tumor necrosis factor-mediated signaling pathway; P:regulation of I-kappaB kinase/NF-kappaB signaling;
NC_034178.1	5	DMR_40	52481844	52492101	70.9532295504241	NC_034178.1	52484487	52488084	-	XM_020483656.1	path1	Q924T8	Cysteinyl leukotriene receptor 1		PF00001;	GO:0005887;GO:0008528;GO:0004966;GO:0004974;GO:0006954;GO:0007218;GO:0045766;GO:0045907;	C:integral component of plasma membrane;	F:G protein-coupled peptide receptor activity; F:galanin receptor activity; F:leukotriene receptor activity;	P:inflammatory response; P:neuropeptide signaling pathway; P:positive regulation of angiogenesis; P:positive regulation of vasoconstriction;
NC_034180.1	7	DMR_156	30652390	30662549	42.8948439642376	NC_034180.1	30660247	30682938	+	XM_020488008.1	path1	Q9P1W3 B2RN22 B3KWJ5 Q86TS3 Q86TS4 Q9NSQ4 Q9P1W1	Calcium permeable stress-gated cation channel 1	Transmembrane protein 63C;	PF14703;PF02714;PF13967;	GO:0016021;GO:0005886;GO:0005227;GO:0006812;	C:integral component of membrane; C:plasma membrane;	F:calcium activated cation channel activity;	P:cation transport;
NC_034181.1	8	DMR_92	45757246	45767632	51.9153017104394	NC_034181.1	45764118	45769577	+	XR_002256053.1	path1	P31153 A8K511 B4DN45 D6W5L1 Q53SP5	S-adenosylmethionine synthase isoform type-2	Methionine adenosyltransferase 2;Methionine adenosyltransferase II;	PF02773;PF02772;PF00438;	GO:0005829;GO:0048269;GO:0005524;GO:0042802;GO:0046872;GO:0004478;GO:1990830;GO:0006730;GO:0051291;GO:0034214;GO:0006556;	C:cytosol; C:methionine adenosyltransferase complex;	F:ATP binding; F:identical protein binding; F:metal ion binding; F:methionine adenosyltransferase activity;	P:cellular response to leukemia inhibitory factor; P:one-carbon metabolic process; P:protein heterooligomerization; P:protein hexamerization; P:S-adenosylmethionine biosynthetic process;
NC_034182.1	9	DMR_128	20631658	20641973	46.4462302507658	NC_034182.1	20631376	20643058	-	XM_020491335.1	path1	Q6MFZ5	E3 ubiquitin-protein ligase TRIM39	RING finger protein 23;RING-type E3 ubiquitin transferase TRIM39 {ECO:0000305};Tripartite motif-containing protein 39;	PF13765;PF00622;PF00643;	GO:0005829;GO:0005739;GO:0042802;GO:0016740;GO:0008270;GO:0006915;GO:2000059;GO:2001235;GO:0016567;	C:cytosol; C:mitochondrion;	F:identical protein binding; F:transferase activity; F:zinc ion binding;	P:apoptotic process; P:negative regulation of ubiquitin-dependent protein catabolic process; P:positive regulation of apoptotic signaling pathway; P:protein ubiquitination;
NC_034185.1	12	DMR_17	40869916	40880564	94.260635406159	NC_034185.1	40864645	40873335	+	XM_020497147.1	path1	Q9UII4 B2RTQ1 Q69G20	E3 ISG15--protein ligase HERC5	Cyclin-E-binding protein 1;HECT domain and RCC1-like domain-containing protein 5;	PF00632;PF00415;	GO:0005829;GO:0048471;GO:0042296;GO:0003723;GO:0004842;GO:0051607;GO:0045087;GO:0032020;GO:0032480;GO:0000209;GO:0000079;GO:0050688;	C:cytosol; C:perinuclear region of cytoplasm;	F:ISG15 transferase activity; F:RNA binding; F:ubiquitin-protein transferase activity;	P:defense response to virus; P:innate immune response; P:ISG15-protein conjugation; P:negative regulation of type I interferon production; P:protein polyubiquitination; P:regulation of cyclin-dependent protein serine/threonine kinase activity; P:regulation of defense response to virus;
NC_034185.1	12	DMR_17	40869916	40880564	94.260635406159	NC_034185.1	40873396	40874432	+	XM_020497159.1	path1	Q5GLZ8 Q5GC98 Q5GC99 Q5GCA0 Q8IXP9 Q9HCH9	Probable E3 ubiquitin-protein ligase HERC4	HECT domain and RCC1-like domain-containing protein 4;HECT-type E3 ubiquitin transferase HERC4;	PF00632;PF00415;	GO:0005829;GO:0001650;GO:0004842;GO:0030154;GO:0007283;	C:cytosol; C:fibrillar center;	F:ubiquitin-protein transferase activity;	P:cell differentiation; P:spermatogenesis;
NC_034185.1	12	DMR_17	40869916	40880564	94.260635406159	NC_034185.1	40877315	40879818	-	XM_020497156.1	path1	O94919 A8K6K8 Q6GQY5 Q8TAQ8	Endonuclease domain-containing 1 protein		PF01223;	GO:0005829;GO:0070062;GO:0005576;GO:0016020;GO:0004519;GO:0046872;GO:0003676;GO:0002576;	C:cytosol; C:extracellular exosome; C:extracellular region; C:membrane;	F:endonuclease activity; F:metal ion binding; F:nucleic acid binding;	P:platelet degranulation;
NC_034186.1	13	DMR_199	12487875	12497979	34.4439797586498	NC_034186.1	12480961	12498031	+	XM_020497701.1	path1	Q8VIK5 Q3URX7 Q6KAQ6 Q8CGA7 Q8VHF4 Q8VHL7	Platelet endothelial aggregation receptor 1	Jagged and Delta protein;Multiple epidermal growth factor-like domains protein 12;	PF00053;	GO:0016021;GO:0001891;GO:0005886;GO:0038023;GO:0045746;GO:0014065;GO:0070527;GO:0043491;GO:0043654;	C:integral component of membrane; C:phagocytic cup; C:plasma membrane;	F:signaling receptor activity;	P:negative regulation of Notch signaling pathway; P:phosphatidylinositol 3-kinase signaling; P:platelet aggregation; P:protein kinase B signaling; P:recognition of apoptotic cell;
NC_034186.1	13	DMR_110	19459175	19469348	48.9408991084095	NC_034186.1	19306903	19468680	+	XM_020497732.1	path1	Q9C0G0 B5MD54 Q96MY0 Q9H8A1 Q9NXD4 Q9NXD7	Zinc finger protein 407		PF00096;	GO:0005634;GO:0000981;GO:0000979;GO:0008270;GO:0010468;	C:nucleus;	F:DNA-binding transcription factor activity, RNA polymerase II-specific; F:RNA polymerase II core promoter sequence-specific DNA binding; F:zinc ion binding;	P:regulation of gene expression;
NC_034186.1	13	DMR_93	29175787	29186205	51.6562740003193	NC_034186.1	29166738	29193098	-	XM_020498557.1	path1	Q9BW60 B4DP24 Q53HT2 Q5JUY3 Q8WXU3 Q9NVD9 Q9Y396	Elongation of very long chain fatty acids protein 1 {ECO:0000255|HAMAP-Rule:MF_03201, ECO:0000305}	3-keto acyl-CoA synthase ELOVL1 {ECO:0000255|HAMAP-Rule:MF_03201};ELOVL fatty acid elongase 1 {ECO:0000255|HAMAP-Rule:MF_03201};Very long chain 3-ketoacyl-CoA synthase 1 {ECO:0000255|HAMAP-Rule:MF_03201};Very long chain 3-oxoacyl-CoA synthase 1 {ECO:0000255|HAMAP-Rule:MF_03201};	PF01151;	GO:0005783;GO:0005789;GO:0030176;GO:0016020;GO:0102336;GO:0102337;GO:0102338;GO:0009922;GO:0102756;GO:0036109;GO:0034625;GO:0034626;GO:0019367;GO:0043651;GO:0035338;GO:0030148;GO:0006636;GO:0042761;	C:endoplasmic reticulum; C:endoplasmic reticulum membrane; C:integral component of endoplasmic reticulum membrane; C:membrane;	F:3-oxo-arachidoyl-CoA synthase activity; F:3-oxo-cerotoyl-CoA synthase activity; F:3-oxo-lignoceronyl-CoA synthase activity; F:fatty acid elongase activity; F:very-long-chain 3-ketoacyl-CoA synthase activity;	P:alpha-linolenic acid metabolic process; P:fatty acid elongation, monounsaturated fatty acid; P:fatty acid elongation, polyunsaturated fatty acid; P:fatty acid elongation, saturated fatty acid; P:linoleic acid metabolic process; P:long-chain fatty-acyl-CoA biosynthetic process; P:sphingolipid biosynthetic process; P:unsaturated fatty acid biosynthetic process; P:very long-chain fatty acid biosyn…
NC_034186.1	13	DMR_67	32401454	32411998	61.5039980908607	NC_034186.1	32411253	32431756	-	XM_020498671.1	path1	Q92900 O00239 O43343 Q86Z25 Q92842	Regulator of nonsense transcripts 1	ATP-dependent helicase RENT1;Nonsense mRNA reducing factor 1;Up-frameshift suppressor 1 homolog;	PF18141;PF04851;PF09416;	GO:0000785;GO:0005737;GO:0005829;GO:0035145;GO:0000784;GO:0005654;GO:0005634;GO:0000932;GO:0044530;GO:0005524;GO:0004004;GO:0003682;GO:0004386;GO:0003723;GO:0042162;GO:0008270;GO:0061158;GO:0044770;GO:0071347;GO:0071222;GO:0006281;GO:0006260;GO:0009048;GO:0071044;GO:0006406;GO:0000956;GO:0000294;GO:0000184;GO:0061014;GO:0032204;GO:0006449;GO:0032201;GO:0016032;	C:chromatin; C:cytoplasm; C:cytosol; C:exon-exon junction complex; C:nuclear chromosome, telomeric region; C:nucleoplasm; C:nucleus; C:P-body; C:supraspliceosomal complex;	F:ATP binding; F:ATP-dependent RNA helicase activity; F:chromatin binding; F:helicase activity; F:RNA binding; F:telomeric DNA binding; F:zinc ion binding;	P:3'-UTR-mediated mRNA destabilization; P:cell cycle phase transition; P:cellular response to interleukin-1; P:cellular response to lipopolysaccharide; P:DNA repair; P:DNA replication; P:dosage compensation by inactivation of X chromosome; P:histone mRNA catabolic process; P:mRNA export from nucleus; P:nuclear-transcribed mRNA catabolic process; P:nuclear-transcribed mRNA catabolic process, endon…
NC_034186.1	13	DMR_67	32401454	32411998	61.5039980908607	NC_034186.1	32351505	32401737	-	XM_020498667.1	path1	Q9Z2X5	Homer protein homolog 3 {ECO:0000305}	VASP/Ena-related gene up-regulated during seizure and LTP 3;	PF00568;	GO:0045178;GO:0030054;GO:0005737;GO:0005829;GO:0030425;GO:0098978;GO:0043005;GO:0005886;GO:0014069;GO:0045211;GO:0035256;GO:0042802;GO:0008022;GO:0019904;GO:0007216;GO:0070885;GO:0032703;GO:0098962;GO:2001256;	C:basal part of cell; C:cell junction; C:cytoplasm; C:cytosol; C:dendrite; C:glutamatergic synapse; C:neuron projection; C:plasma membrane; C:postsynaptic density; C:postsynaptic membrane;	F:G protein-coupled glutamate receptor binding; F:identical protein binding; F:protein C-terminus binding; F:protein domain specific binding;	P:G protein-coupled glutamate receptor signaling pathway; P:negative regulation of calcineurin-NFAT signaling cascade; P:negative regulation of interleukin-2 production; P:regulation of postsynaptic neurotransmitter receptor activity; P:regulation of store-operated calcium entry;
NC_034186.1	13	DMR_29	29599208	29609792	80.5691893881828	NC_034186.1	29552031	29732304	-	XM_020498564.1	path1	Q5VUA9 Q5VUB0 Q8WU78 Q9H3N9	InaD-like protein	Pals1-associated tight junction protein;Protein associated to tight junctions;	PF09045;PF00595;	GO:0016324;GO:0005923;GO:0030054;GO:0005813;GO:0005829;GO:0070062;GO:0005815;GO:0048471;GO:0005886;GO:0032991;GO:0070830;GO:0035556;	C:apical plasma membrane; C:bicellular tight junction; C:cell junction; C:centrosome; C:cytosol; C:extracellular exosome; C:microtubule organizing center; C:perinuclear region of cytoplasm; C:plasma membrane; C:protein-containing complex;	-	P:bicellular tight junction assembly; P:intracellular signal transduction;
NC_034187.1	14	DMR_163	10673199	10683706	42.0410658040016	NC_034187.1	10653322	10696254	+	XM_020500105.1	path1	Q8VC68	Ankyrin-3	Ankyrin-G;	PF00023;PF12796;PF13606;PF00531;PF17809;PF00791;	GO:0030424;GO:0043194;GO:0009925;GO:0016323;GO:0009986;GO:0030425;GO:0014704;GO:0016328;GO:0005764;GO:0016020;GO:0031594;GO:0043005;GO:0033268;GO:0033270;GO:0005886;GO:0045211;GO:0042383;GO:0016529;GO:0014731;GO:0045202;GO:0030315;GO:0030018;GO:0045296;GO:0008092;GO:0044325;GO:0140031;GO:0030674;GO:0030507;GO:0005200;GO:0007411;GO:0007409;GO:0071286;GO:0045184;GO:0043001;GO:0010960;GO:0072660;GO:…	C:axon; C:axon initial segment; C:basal plasma membrane; C:basolateral plasma membrane; C:cell surface; C:dendrite; C:intercalated disc; C:lateral plasma membrane; C:lysosome; C:membrane; C:neuromuscular junction; C:neuron projection; C:node of Ranvier; C:paranode region of axon; C:plasma membrane; C:postsynaptic membrane; C:sarcolemma; C:sarcoplasmic reticulum; C:spectrin-associated cytoskeleton…	F:cadherin binding; F:cytoskeletal protein binding; F:ion channel binding; F:phosphorylation-dependent protein binding; F:protein binding, bridging; F:spectrin binding; F:structural constituent of cytoskeleton;	P:axon guidance; P:axonogenesis; P:cellular response to magnesium ion; P:establishment of protein localization; P:Golgi to plasma membrane protein transport; P:magnesium ion homeostasis; P:maintenance of protein location in plasma membrane; P:membrane assembly; P:mitotic cytokinesis; P:negative regulation of delayed rectifier potassium channel activity; P:neuromuscular junction development; P:neu…
NC_034188.1	15	DMR_198	46963395	46973529	34.554766865302	NC_034188.1	46952802	46987745	+	XM_020503164.1	path1	O89001 Q5SVH8	Carboxypeptidase D	Metallocarboxypeptidase D;gp180;	PF00246;	GO:0005615;GO:0016021;GO:0043231;GO:0005634;GO:0048471;GO:0005886;GO:0005802;GO:0004181;GO:0051721;GO:0044877;GO:0004185;GO:0008270;GO:0006518;GO:0016485;	C:extracellular space; C:integral component of membrane; C:intracellular membrane-bounded organelle; C:nucleus; C:perinuclear region of cytoplasm; C:plasma membrane; C:trans-Golgi network;	F:metallocarboxypeptidase activity; F:protein phosphatase 2A binding; F:protein-containing complex binding; F:serine-type carboxypeptidase activity; F:zinc ion binding;	P:peptide metabolic process; P:protein processing;
NC_034189.1	16	DMR_154	2257970	2268281	42.9216289617901	NC_034189.1	2261357	2267274	-	XM_020503947.1	path1	Q8JZS6	NEDD4-binding protein 2-like 2	Phosphonoformate immuno-associated protein 5 homolog;	-	GO:0005634;GO:0017053;GO:0019899;GO:0003714;GO:0001824;GO:0001701;GO:1902037;GO:0000122;GO:1902035;	C:nucleus; C:transcriptional repressor complex;	F:enzyme binding; F:transcription corepressor activity;	P:blastocyst development; P:in utero embryonic development; P:negative regulation of hematopoietic stem cell differentiation; P:negative regulation of transcription by RNA polymerase II; P:positive regulation of hematopoietic stem cell proliferation;
NC_034191.1	18	DMR_122	18570626	18581133	47.5770884838406	NC_034191.1	18580630	18594112	+	XM_020508269.1	path1	Q9GL50	Metalloreductase STEAP1	Six transmembrane endothelial antigen of PAEC;Six-transmembrane epithelial antigen of prostate 1;	PF01794;	GO:0005768;GO:0010008;GO:0016021;GO:0005886;GO:0046872;GO:0016491;GO:0006811;GO:0055072;	C:endosome; C:endosome membrane; C:integral component of membrane; C:plasma membrane;	F:metal ion binding; F:oxidoreductase activity;	P:ion transport; P:iron ion homeostasis;
NC_034193.1	20	DMR_24	4197945	4208417	88.7549917400577	NC_034193.1	4196895	4229611	-	XM_020454244.1	path1	Q9HCM9 Q5STG3 Q5STG4 Q76BL3 Q8IYT9 Q96IB6	E3 ubiquitin-protein ligase TRIM39	RING finger protein 23;RING-type E3 ubiquitin transferase TRIM39 {ECO:0000305};Testis-abundant finger protein;Tripartite motif-containing protein 39;	PF13765;PF00622;PF00643;	GO:0005829;GO:0005739;GO:0042802;GO:0016740;GO:0008270;GO:0006915;GO:2000059;GO:2001235;GO:0016567;	C:cytosol; C:mitochondrion;	F:identical protein binding; F:transferase activity; F:zinc ion binding;	P:apoptotic process; P:negative regulation of ubiquitin-dependent protein catabolic process; P:positive regulation of apoptotic signaling pathway; P:protein ubiquitination;
NC_034193.1	20	DMR_22	13377106	13387633	90.5653204393074	NC_034193.1	13373233	13377702	-	XM_020454151.1	path1	Q9NYG3	RNA-binding protein with serine-rich domain 1	SR-related protein LDC2;	PF00076;	GO:0061574;GO:0005737;GO:0005829;GO:0016607;GO:0005654;GO:0005634;GO:0003730;GO:0003723;GO:0031124;GO:0006406;GO:0000398;GO:0048025;GO:0000184;GO:0043065;GO:0000381;GO:0006405;GO:0008380;GO:0006351;	C:ASAP complex; C:cytoplasm; C:cytosol; C:nuclear speck; C:nucleoplasm; C:nucleus;	F:mRNA 3'-UTR binding; F:RNA binding;	P:mRNA 3'-end processing; P:mRNA export from nucleus; P:mRNA splicing, via spliceosome; P:negative regulation of mRNA splicing, via spliceosome; P:nuclear-transcribed mRNA catabolic process, nonsense-mediated decay; P:positive regulation of apoptotic process; P:regulation of alternative mRNA splicing, via spliceosome; P:RNA export from nucleus; P:RNA splicing; P:transcription, DNA-templated;
NC_034193.1	20	DMR_22	13377106	13387633	90.5653204393074	NC_034193.1	13373233	13377797	-	XM_020454149.1	path1	Q6AYK1	RNA-binding protein with serine-rich domain 1		PF00076;	GO:0061574;GO:0005737;GO:0016607;GO:0005654;GO:0003730;GO:0000398;GO:0048025;GO:0000184;GO:0043065;GO:0000381;GO:0008380;	C:ASAP complex; C:cytoplasm; C:nuclear speck; C:nucleoplasm;	F:mRNA 3'-UTR binding;	P:mRNA splicing, via spliceosome; P:negative regulation of mRNA splicing, via spliceosome; P:nuclear-transcribed mRNA catabolic process, nonsense-mediated decay; P:positive regulation of apoptotic process; P:regulation of alternative mRNA splicing, via spliceosome; P:RNA splicing;
NC_034193.1	20	DMR_22	13377106	13387633	90.5653204393074	NC_034193.1	13378169	13406543	+	XM_020453590.1	path1	Q96AJ9 A2A307 B4E137 Q5W0D7	Vesicle transport through interaction with t-SNAREs homolog 1A	Vesicle transport v-SNARE protein Vti1-like 2;Vti1-rp2;	PF05008;	GO:0005776;GO:0030136;GO:0005829;GO:0005789;GO:0005768;GO:0012507;GO:0005794;GO:0000139;GO:0016021;GO:0043231;GO:0031902;GO:0044306;GO:0043025;GO:0048471;GO:0031201;GO:0008021;GO:0032588;GO:0005484;GO:0000149;GO:0006914;GO:0006888;GO:0090161;GO:0006896;GO:0006891;GO:0006623;GO:0042147;GO:0048280;GO:0050882;	C:autophagosome; C:clathrin-coated vesicle; C:cytosol; C:endoplasmic reticulum membrane; C:endosome; C:ER to Golgi transport vesicle membrane; C:Golgi apparatus; C:Golgi membrane; C:integral component of membrane; C:intracellular membrane-bounded organelle; C:late endosome membrane; C:neuron projection terminus; C:neuronal cell body; C:perinuclear region of cytoplasm; C:SNARE complex; C:synaptic …	F:SNAP receptor activity; F:SNARE binding;	P:autophagy; P:endoplasmic reticulum to Golgi vesicle-mediated transport; P:Golgi ribbon formation; P:Golgi to vacuole transport; P:intra-Golgi vesicle-mediated transport; P:protein targeting to vacuole; P:retrograde transport, endosome to Golgi; P:vesicle fusion with Golgi apparatus; P:voluntary musculoskeletal movement;
NC_034193.1	20	DMR_22	13377106	13387633	90.5653204393074	NC_034193.1	13378169	13428403	+	XM_020453589.1	path1	Q9JI51 Q9JI52	Vesicle transport through interaction with t-SNAREs homolog 1A	Vesicle transport v-SNARE protein Vti1-like 2;Vti1-rp2;	PF05008;	GO:0030054;GO:0030136;GO:0030665;GO:0005829;GO:0005789;GO:0005768;GO:0012507;GO:0005794;GO:0000139;GO:0016021;GO:0031902;GO:0044306;GO:0043025;GO:0048471;GO:0031201;GO:0008021;GO:0030672;GO:0043195;GO:0005484;GO:0000149;GO:0006888;GO:0006896;GO:0006891;GO:0006623;GO:0042147;GO:0016189;GO:0048280;	C:cell junction; C:clathrin-coated vesicle; C:clathrin-coated vesicle membrane; C:cytosol; C:endoplasmic reticulum membrane; C:endosome; C:ER to Golgi transport vesicle membrane; C:Golgi apparatus; C:Golgi membrane; C:integral component of membrane; C:late endosome membrane; C:neuron projection terminus; C:neuronal cell body; C:perinuclear region of cytoplasm; C:SNARE complex; C:synaptic vesicle;…	F:SNAP receptor activity; F:SNARE binding;	P:endoplasmic reticulum to Golgi vesicle-mediated transport; P:Golgi to vacuole transport; P:intra-Golgi vesicle-mediated transport; P:protein targeting to vacuole; P:retrograde transport, endosome to Golgi; P:synaptic vesicle to endosome fusion; P:vesicle fusion with Golgi apparatus;
NC_034194.1	21	DMR_31	25392525	25403143	79.7256823317384	NC_034194.1	25391889	25397738	+	XM_020455139.1	path1	Q86WC4 E1P5E3 Q5R391 Q6PCA7 Q7RTW6 Q8NC29 Q8TC82 Q9Y2S9	Osteopetrosis-associated transmembrane protein 1	Chloride channel 7 beta subunit;	PF09777;	GO:0005829;GO:0016021;GO:0005765;GO:0030316;	C:cytosol; C:integral component of membrane; C:lysosomal membrane;	-	P:osteoclast differentiation;
NC_034194.1	21	DMR_31	25392525	25403143	79.7256823317384	NC_034194.1	25391889	25397738	+	XM_020455141.1	path1	Q86WC4 E1P5E3 Q5R391 Q6PCA7 Q7RTW6 Q8NC29 Q8TC82 Q9Y2S9	Osteopetrosis-associated transmembrane protein 1	Chloride channel 7 beta subunit;	PF09777;	GO:0005829;GO:0016021;GO:0005765;GO:0030316;	C:cytosol; C:integral component of membrane; C:lysosomal membrane;	-	P:osteoclast differentiation;
NC_034195.1	22	DMR_144	21242611	21253035	43.915480288911	NC_034195.1	21232540	21259361	+	XM_020455822.1	path1	Q9UEA5 Q9UEL8 Q9UEL9 Q9UPK3 Q9Y6M2	Fanconi anemia group A protein		PF03511;PF15865;	GO:0005737;GO:0043240;GO:0005654;GO:0005634;GO:0006281;GO:0008585;GO:0036297;GO:0008584;GO:0007140;GO:0065003;GO:2000348;GO:0042127;GO:0051090;GO:0050727;GO:0045589;	C:cytoplasm; C:Fanconi anaemia nuclear complex; C:nucleoplasm; C:nucleus;	-	P:DNA repair; P:female gonad development; P:interstrand cross-link repair; P:male gonad development; P:male meiotic nuclear division; P:protein-containing complex assembly; P:regulation of CD40 signaling pathway; P:regulation of cell population proliferation; P:regulation of DNA-binding transcription factor activity; P:regulation of inflammatory response; P:regulation of regulatory T cell differe…
NC_034200.1	27	DMR_190	16898099	16908425	36.8817635272285	NC_034200.1	16904927	16940095	+	XM_020462481.1	path1	P39059 Q5T6J4 Q9UDC5 Q9Y4W4	Collagen alpha-1(XV) chain		PF01391;PF06482;	GO:0005582;GO:0062023;GO:0005788;GO:0070062;GO:0031012;GO:0005576;GO:0005615;GO:0016021;GO:0005201;GO:0030020;GO:0001525;GO:0007155;GO:0030154;GO:0030574;GO:0030198;GO:0007165;	C:collagen type XV trimer; C:collagen-containing extracellular matrix; C:endoplasmic reticulum lumen; C:extracellular exosome; C:extracellular matrix; C:extracellular region; C:extracellular space; C:integral component of membrane;	F:extracellular matrix structural constituent; F:extracellular matrix structural constituent conferring tensile strength;	P:angiogenesis; P:cell adhesion; P:cell differentiation; P:collagen catabolic process; P:extracellular matrix organization; P:signal transduction;
NC_034201.1	28	DMR_91	9843772	9854350	51.9577160099585	NC_034201.1	9843269	9855831	-	XM_020464575.1	path1	Q5ZKN5 Q5F360 Q8QHJ7	Protein FAM53A {ECO:0000250|UniProtKB:Q6NSI3}	Dorsal neural-tube nuclear protein {ECO:0000303|PubMed:11984880};	PF15242;	GO:0005634;GO:0006606;	C:nucleus;	-	P:protein import into nucleus;
NW_018087181.1	NA	DMR_78	31494	41950	54.2664007149874	NW_018087181.1	41507	70189	-	XM_020468985.1	path1	Q20FD0 Q20FC9	Fibroblast growth factor 5		PF00167;	GO:0005576;GO:0005104;GO:0008083;GO:0008543;GO:0051781;	C:extracellular region;	F:fibroblast growth factor receptor binding; F:growth factor activity;	P:fibroblast growth factor receptor signaling pathway; P:positive regulation of cell division;
NW_018087516.1	NA	DMR_7	33985	44803	124.267010606958	NW_018087516.1	34680	36902	+	XM_020469419.1	path1	Q9D687	Sodium-dependent neutral amino acid transporter B(0)AT1	Solute carrier family 6 member 19;System B(0) neutral amino acid transporter AT1;	PF00209;	GO:0016324;GO:0031526;GO:0005887;GO:0005886;GO:0005328;GO:0015175;GO:0015804;GO:0007584;	C:apical plasma membrane; C:brush border membrane; C:integral component of plasma membrane; C:plasma membrane;	F:neurotransmitter:sodium symporter activity; F:neutral amino acid transmembrane transporter activity;	P:neutral amino acid transport; P:response to nutrient;
NW_018090015.1	NA	DMR_59	0	8967	63.4576318747952	NW_018090015.1	3778	7417	+	XM_020472665.1	path1	Q9UMX6 Q9NU15	Guanylyl cyclase-activating protein 2	Guanylate cyclase activator 1B;	PF13202;PF13499;	GO:0097381;GO:0001917;GO:0005509;GO:0008048;GO:0007589;GO:0007267;GO:0007602;GO:0007168;GO:0022400;GO:0007601;	C:photoreceptor disc membrane; C:photoreceptor inner segment;	F:calcium ion binding; F:calcium sensitive guanylate cyclase activator activity;	P:body fluid secretion; P:cell-cell signaling; P:phototransduction; P:receptor guanylyl cyclase signaling pathway; P:regulation of rhodopsin mediated signaling pathway; P:visual perception;
NW_018090390.1	NA	DMR_5	116731	127235	129.439776239382	NW_018090390.1	88332	120319	+	XM_020477667.1	path2	P10493 Q3TKX9 Q8BQI3 Q8C3U8 Q8C9P6	Nidogen-1	Entactin;	PF12662;PF12947;PF07645;PF07474;PF00058;PF06119;PF00086;	GO:0005604;GO:0071944;GO:0062023;GO:0031012;GO:0005576;GO:0005615;GO:0005509;GO:0005518;GO:0050840;GO:0005201;GO:0043236;GO:0043237;GO:0043394;GO:0007160;GO:0030198;GO:0032836;GO:0010811;	C:basement membrane; C:cell periphery; C:collagen-containing extracellular matrix; C:extracellular matrix; C:extracellular region; C:extracellular space;	F:calcium ion binding; F:collagen binding; F:extracellular matrix binding; F:extracellular matrix structural constituent; F:laminin binding; F:laminin-1 binding; F:proteoglycan binding;	P:cell-matrix adhesion; P:extracellular matrix organization; P:glomerular basement membrane development; P:positive regulation of cell-substrate adhesion;
NW_018090708.1	NA	DMR_207	14042	24177	32.1048563479265	NW_018090708.1	19810	23131	+	XM_020474090.1	path1	Q06831 Q5SW95	Transcription factor SOX-4		PF00505;	GO:0005737;GO:0005739;GO:0044798;GO:0005654;GO:0005634;GO:0001228;GO:0003700;GO:0000981;GO:0046982;GO:0000978;GO:0003713;GO:0000976;GO:0035910;GO:0003289;GO:0003215;GO:0003211;GO:0030154;GO:0071333;GO:0042769;GO:0006977;GO:0031018;GO:0021782;GO:0014009;GO:0042593;GO:0007507;GO:0060993;GO:0060174;GO:0003183;GO:0060548;GO:0008285;GO:0031397;GO:0001841;GO:0060563;GO:0003357;GO:0043065;GO:0090263;GO:…	C:cytoplasm; C:mitochondrion; C:nuclear transcription factor complex; C:nucleoplasm; C:nucleus;	F:DNA-binding transcription activator activity, RNA polymerase II-specific; F:DNA-binding transcription factor activity; F:DNA-binding transcription factor activity, RNA polymerase II-specific; F:protein heterodimerization activity; F:RNA polymerase II proximal promoter sequence-specific DNA binding; F:transcription coactivator activity; F:transcription regulatory region sequence-specific DNA bin…	P:ascending aorta morphogenesis; P:atrial septum primum morphogenesis; P:cardiac right ventricle morphogenesis; P:cardiac ventricle formation; P:cell differentiation; P:cellular response to glucose stimulus; P:DNA damage response, detection of DNA damage; P:DNA damage response, signal transduction by p53 class mediator resulting in cell cycle arrest; P:endocrine pancreas development; P:glial cell…
NW_018091514.1	NA	DMR_66	216224	226524	62.1068236073153	NW_018091514.1	224856	242108	-	XR_002254198.1	path1	Q9WUH4	Four and a half LIM domains protein 1		PF00412;	GO:0005737;GO:0046872;GO:0030154;GO:0007275;	C:cytoplasm;	F:metal ion binding;	P:cell differentiation; P:multicellular organism development;
NW_018091536.1	NA	DMR_139	134824	145200	44.6362520599035	NW_018091536.1	83593	139357	+	XM_020475677.1	path1	Q7T3H1 Q07DR0	Dynactin subunit 2		PF04912;	GO:0005813;GO:0005737;GO:0005869;GO:0030286;GO:0016020;GO:0005874;GO:0031982;GO:0003774;GO:0060117;GO:0035088;GO:0001754;GO:0010001;GO:0007052;GO:0007097;GO:0030719;GO:0045494;	C:centrosome; C:cytoplasm; C:dynactin complex; C:dynein complex; C:membrane; C:microtubule; C:vesicle;	F:motor activity;	P:auditory receptor cell development; P:establishment or maintenance of apical/basal cell polarity; P:eye photoreceptor cell differentiation; P:glial cell differentiation; P:mitotic spindle organization; P:nuclear migration; P:P granule organization; P:photoreceptor cell maintenance;
NW_018092111.1	NA	DMR_187	117081	127217	38.0507131279789	NW_018092111.1	89701	123380	-	XM_020476394.1	path1	Q13018 B2RTU9 D3DPB1 Q13019 Q15095 Q53R45 Q53RR7	Secretory phospholipase A2 receptor	180 kDa secretory phospholipase A2 receptor;C-type lectin domain family 13 member C;M-type receptor;	PF00040;PF00059;	GO:0009986;GO:0005576;GO:0016021;GO:0005887;GO:0005886;GO:0043235;GO:0030246;GO:0043274;GO:0038023;GO:0004888;GO:0001816;GO:1900139;GO:1900138;GO:0090403;GO:0090238;GO:0043517;GO:0072593;GO:0006898;GO:0090399;	C:cell surface; C:extracellular region; C:integral component of membrane; C:integral component of plasma membrane; C:plasma membrane; C:receptor complex;	F:carbohydrate binding; F:phospholipase binding; F:signaling receptor activity; F:transmembrane signaling receptor activity;	P:cytokine production; P:negative regulation of arachidonic acid secretion; P:negative regulation of phospholipase A2 activity; P:oxidative stress-induced premature senescence; P:positive regulation of arachidonic acid secretion; P:positive regulation of DNA damage response, signal transduction by p53 class mediator; P:reactive oxygen species metabolic process; P:receptor-mediated endocytosis; P:…
NW_018092111.1	NA	DMR_187	117081	127217	38.0507131279789	NW_018092111.1	124370	142905	-	XM_020476406.1	path1	Q863C4	Integrin beta-6	-	PF18372;PF08725;PF07965;PF00362;PF17205;	GO:0005813;GO:0009897;GO:0005925;GO:0034685;GO:0005654;GO:0005178;GO:0038023;GO:0001618;GO:0033627;GO:0007160;GO:0006954;GO:0007229;GO:1901388;GO:0038044;	C:centrosome; C:external side of plasma membrane; C:focal adhesion; C:integrin alphav-beta6 complex; C:nucleoplasm;	F:integrin binding; F:signaling receptor activity; F:virus receptor activity;	P:cell adhesion mediated by integrin; P:cell-matrix adhesion; P:inflammatory response; P:integrin-mediated signaling pathway; P:regulation of transforming growth factor beta activation; P:transforming growth factor-beta secretion;
NW_018093810.1	NA	DMR_2	38058	49159	144.852330125016	NW_018093810.1	46000	50833	+	XM_020477771.1	path1	A7MB46	Protocadherin-18	-	PF00028;PF08266;	GO:0005887;GO:0005509;GO:0007420;GO:0007155;GO:0007156;	C:integral component of plasma membrane;	F:calcium ion binding;	P:brain development; P:cell adhesion; P:homophilic cell adhesion via plasma membrane adhesion molecules;
NW_018093810.1	NA	DMR_98	37704	48007	50.8272438756998	NW_018093810.1	46000	50833	+	XM_020477771.1	path1	A7MB46	Protocadherin-18		PF00028;PF08266;	GO:0005887;GO:0005509;GO:0007420;GO:0007155;GO:0007156;	C:integral component of plasma membrane;	F:calcium ion binding;	P:brain development; P:cell adhesion; P:homophilic cell adhesion via plasma membrane adhesion molecules;

## Sheet: Feuil1
chr	areaStat	LG	Name_DMRs
NC_034176.1	75.38620	3	DMR_36
NC_034178.1	30.20878	5	DMR_209
NC_034178.1	59.15302	5	DMR_69
NC_034178.1	70.95323	5	DMR_40
NC_034180.1	42.89484	7	DMR_156
NC_034182.1	46.44623	9	DMR_128
NC_034186.1	34.44398	13	DMR_199
NC_034186.1	48.94090	13	DMR_110
NC_034186.1	51.65627	13	DMR_93
NC_034186.1	51.65627	13	DMR_93
NC_034186.1	80.56919	13	DMR_29
NC_034187.1	42.04107	14	DMR_163
NC_034188.1	34.55477	15	DMR_198
NC_034189.1	42.92163	16	DMR_154
NC_034193.1	88.75499	20	DMR_24
NC_034193.1	90.56532	20	DMR_22
NC_034193.1	90.56532	20	DMR_22
NC_034194.1	79.72568	21	DMR_31
NC_034195.1	43.91548	22	DMR_144
NC_034201.1	51.95772	28	DMR_91
NW_018090015.1	63.45763	NA	DMR_59
NW_018092111.1	38.05071	NA	DMR_187
